# Supplementary material for: Proteomics-Based Evidence for a Pro-Oncogenic Role of ESRP1 in Human Colorectal Cancer Cells
Source: Int J Mol Sci. 2020 Jan 16;21(2):575. doi: 10.3390/ijms21020575 (PMC7014300; doi:10.3390/ijms21020575)
Supplement: Supplementary file 1 [file ijms-21-00575-s001.zip]

Archive with 8 entries (8 files):
- Supplementary Figure 1.JPG
- Supplementary Figure 2.JPG
- Supplementary Figure 3.jpg
- Supplementary Figure 4.JPG
- Supplementary Table 1.xlsx
- Supplementary Table 2.xlsx
- Supplementary Table 3.pdf
- Supplementary Table 4.pdf
