# Supplementary material for: Proteomics-Based Evidence for a Pro-Oncogenic Role of ESRP1 in Human Colorectal Cancer Cells
Source: Int J Mol Sci. 2020 Jan 16;21(2):575. doi: 10.3390/ijms21020575 (PMC7014300; doi:10.3390/ijms21020575)
Supplement: Supplementary file 1 [file ijms-21-00575-s001.zip › Supplementary Table 1.xlsx]

## Sheet: BP
GO term	GO description	Number of RCSs
GO:1901575	organic substance catabolic process	8
GO:0034622	cellular protein-containing complex assembly	8
GO:0022402	cell cycle process	8
GO:0051726	regulation of cell cycle	7
GO:0044281	small molecule metabolic process	7
GO:0044248	cellular catabolic process	7
GO:0043933	protein-containing complex subunit organization	7
GO:0043436	oxoacid metabolic process	7
GO:0034655	nucleobase-containing compound catabolic process	7
GO:0006082	organic acid metabolic process	7
GO:0000278	mitotic cell cycle	7
GO:1903047	mitotic cell cycle process	6
GO:1902749	regulation of cell cycle G2/M phase transition	6
GO:1901566	organonitrogen compound biosynthetic process	6
GO:1901565	organonitrogen compound catabolic process	6
GO:1901361	organic cyclic compound catabolic process	6
GO:0120036	plasma membrane bounded cell projection organization	6
GO:0070727	cellular macromolecule localization	6
GO:0065003	protein-containing complex assembly	6
GO:0060249	anatomical structure homeostasis	6
GO:0051649	establishment of localization in cell	6
GO:0050790	regulation of catalytic activity	6
GO:0046907	intracellular transport	6
GO:0046700	heterocycle catabolic process	6
GO:0044270	cellular nitrogen compound catabolic process	6
GO:0034613	cellular protein localization	6
GO:0033554	cellular response to stress	6
GO:0030030	cell projection organization	6
GO:0019752	carboxylic acid metabolic process	6
GO:0019439	aromatic compound catabolic process	6
GO:0017144	drug metabolic process	6
GO:0010564	regulation of cell cycle process	6
GO:0009719	response to endogenous stimulus	6
GO:0007346	regulation of mitotic cell cycle	6
GO:0007167	enzyme linked receptor protein signaling pathway	6
GO:0007049	cell cycle	6
GO:0006974	cellular response to DNA damage stimulus	6
GO:0006259	DNA metabolic process	6
GO:1901987	regulation of cell cycle phase transition	5
GO:0120031	plasma membrane bounded cell projection assembly	5
GO:0097435	supramolecular fiber organization	5
GO:0071495	cellular response to endogenous stimulus	5
GO:0070925	organelle assembly	5
GO:0055086	nucleobase-containing small molecule metabolic process	5
GO:0051276	chromosome organization	5
GO:0051174	regulation of phosphorus metabolic process	5
GO:0051130	positive regulation of cellular component organization	5
GO:0048666	neuron development	5
GO:0044839	cell cycle G2/M phase transition	5
GO:0044772	mitotic cell cycle phase transition	5
GO:0044089	positive regulation of cellular component biogenesis	5
GO:0044087	regulation of cellular component biogenesis	5
GO:0043312	neutrophil degranulation	5
GO:0042493	response to drug	5
GO:0042325	regulation of phosphorylation	5
GO:0042119	neutrophil activation	5
GO:0033365	protein localization to organelle	5
GO:0033043	regulation of organelle organization	5
GO:0032787	monocarboxylic acid metabolic process	5
GO:0032273	positive regulation of protein polymerization	5
GO:0031399	regulation of protein modification process	5
GO:0031329	regulation of cellular catabolic process	5
GO:0030031	cell projection assembly	5
GO:0021915	neural tube development	5
GO:0019220	regulation of phosphate metabolic process	5
GO:0016192	vesicle-mediated transport	5
GO:0016071	mRNA metabolic process	5
GO:0010639	negative regulation of organelle organization	5
GO:0010389	regulation of G2/M transition of mitotic cell cycle	5
GO:0009967	positive regulation of signal transduction	5
GO:0009894	regulation of catabolic process	5
GO:0009628	response to abiotic stimulus	5
GO:0009117	nucleotide metabolic process	5
GO:0007010	cytoskeleton organization	5
GO:0006979	response to oxidative stress	5
GO:0006753	nucleoside phosphate metabolic process	5
GO:0006281	DNA repair	5
GO:0002446	neutrophil mediated immunity	5
GO:0002283	neutrophil activation involved in immune response	5
GO:2001237	negative regulation of extrinsic apoptotic signaling pathway	4
GO:2001236	regulation of extrinsic apoptotic signaling pathway	4
GO:1903578	regulation of ATP metabolic process	4
GO:1903311	regulation of mRNA metabolic process	4
GO:1902903	regulation of supramolecular fiber organization	4
GO:1902850	microtubule cytoskeleton organization involved in mitosis	4
GO:1902533	positive regulation of intracellular signal transduction	4
GO:1901990	regulation of mitotic cell cycle phase transition	4
GO:1901701	cellular response to oxygen-containing compound	4
GO:1901700	response to oxygen-containing compound	4
GO:1901292	nucleoside phosphate catabolic process	4
GO:1901137	carbohydrate derivative biosynthetic process	4
GO:1901135	carbohydrate derivative metabolic process	4
GO:1900542	regulation of purine nucleotide metabolic process	4
GO:0140056	organelle localization by membrane tethering	4
GO:0120032	regulation of plasma membrane bounded cell projection assembly	4
GO:0097711	ciliary basal body-plasma membrane docking	4
GO:0080134	regulation of response to stress	4
GO:0072594	establishment of protein localization to organelle	4
GO:0072521	purine-containing compound metabolic process	4
GO:0071897	DNA biosynthetic process	4
GO:0071826	ribonucleoprotein complex subunit organization	4
GO:0071705	nitrogen compound transport	4
GO:0071345	cellular response to cytokine stimulus	4
GO:0070507	regulation of microtubule cytoskeleton organization	4
GO:0061013	regulation of mRNA catabolic process	4
GO:0060491	regulation of cell projection assembly	4
GO:0060271	cilium assembly	4
GO:0051338	regulation of transferase activity	4
GO:0051258	protein polymerization	4
GO:0051254	positive regulation of RNA metabolic process	4
GO:0051247	positive regulation of protein metabolic process	4
GO:0051188	cofactor biosynthetic process	4
GO:0051186	cofactor metabolic process	4
GO:0051129	negative regulation of cellular component organization	4
GO:0051052	regulation of DNA metabolic process	4
GO:0050776	regulation of immune response	4
GO:0048646	anatomical structure formation involved in morphogenesis	4
GO:0048468	cell development	4
GO:0048193	Golgi vesicle transport	4
GO:0046434	organophosphate catabolic process	4
GO:0046394	carboxylic acid biosynthetic process	4
GO:0046034	ATP metabolic process	4
GO:0045937	positive regulation of phosphate metabolic process	4
GO:0045935	positive regulation of nucleobase-containing compound metabolic process	4
GO:0045859	regulation of protein kinase activity	4
GO:0045787	positive regulation of cell cycle	4
GO:0045184	establishment of protein localization	4
GO:0044782	cilium organization	4
GO:0044770	cell cycle phase transition	4
GO:0044283	small molecule biosynthetic process	4
GO:0044282	small molecule catabolic process	4
GO:0044265	cellular macromolecule catabolic process	4
GO:0044257	cellular protein catabolic process	4
GO:0044255	cellular lipid metabolic process	4
GO:0044093	positive regulation of molecular function	4
GO:0043549	regulation of kinase activity	4
GO:0043488	regulation of mRNA stability	4
GO:0043487	regulation of RNA stability	4
GO:0043484	regulation of RNA splicing	4
GO:0043462	regulation of ATPase activity	4
GO:0043299	leukocyte degranulation	4
GO:0043254	regulation of protein complex assembly	4
GO:0043085	positive regulation of catalytic activity	4
GO:0043067	regulation of programmed cell death	4
GO:0042981	regulation of apoptotic process	4
GO:0042886	amide transport	4
GO:0042327	positive regulation of phosphorylation	4
GO:0038096	Fc-gamma receptor signaling pathway involved in phagocytosis	4
GO:0038094	Fc-gamma receptor signaling pathway	4
GO:0038093	Fc receptor signaling pathway	4
GO:0036230	granulocyte activation	4
GO:0035148	tube formation	4
GO:0034614	cellular response to reactive oxygen species	4
GO:0034404	nucleobase-containing small molecule biosynthetic process	4
GO:0034097	response to cytokine	4
GO:0032880	regulation of protein localization	4
GO:0032781	positive regulation of ATPase activity	4
GO:0032508	DNA duplex unwinding	4
GO:0032392	DNA geometric change	4
GO:0032271	regulation of protein polymerization	4
GO:0032270	positive regulation of cellular protein metabolic process	4
GO:0032200	telomere organization	4
GO:0031175	neuron projection development	4
GO:0030163	protein catabolic process	4
GO:0022618	ribonucleoprotein complex assembly	4
GO:0022613	ribonucleoprotein complex biogenesis	4
GO:0022406	membrane docking	4
GO:0019693	ribose phosphate metabolic process	4
GO:0019637	organophosphate metabolic process	4
GO:0019318	hexose metabolic process	4
GO:0018193	peptidyl-amino acid modification	4
GO:0016331	morphogenesis of embryonic epithelium	4
GO:0016053	organic acid biosynthetic process	4
GO:0016052	carbohydrate catabolic process	4
GO:0015833	peptide transport	4
GO:0015031	protein transport	4
GO:0014070	response to organic cyclic compound	4
GO:0010941	regulation of cell death	4
GO:0010638	positive regulation of organelle organization	4
GO:0010628	positive regulation of gene expression	4
GO:0010562	positive regulation of phosphorus metabolic process	4
GO:0009314	response to radiation	4
GO:0009259	ribonucleotide metabolic process	4
GO:0009205	purine ribonucleoside triphosphate metabolic process	4
GO:0009199	ribonucleoside triphosphate metabolic process	4
GO:0009167	purine ribonucleoside monophosphate metabolic process	4
GO:0009166	nucleotide catabolic process	4
GO:0009161	ribonucleoside monophosphate metabolic process	4
GO:0009150	purine ribonucleotide metabolic process	4
GO:0009144	purine nucleoside triphosphate metabolic process	4
GO:0009141	nucleoside triphosphate metabolic process	4
GO:0009126	purine nucleoside monophosphate metabolic process	4
GO:0009123	nucleoside monophosphate metabolic process	4
GO:0009057	macromolecule catabolic process	4
GO:0008637	apoptotic mitochondrial changes	4
GO:0008380	RNA splicing	4
GO:0007052	mitotic spindle organization	4
GO:0007017	microtubule-based process	4
GO:0007005	mitochondrion organization	4
GO:0006928	movement of cell or subcellular component	4
GO:0006886	intracellular protein transport	4
GO:0006629	lipid metabolic process	4
GO:0006605	protein targeting	4
GO:0006468	protein phosphorylation	4
GO:0006397	mRNA processing	4
GO:0006396	RNA processing	4
GO:0006289	nucleotide-excision repair	4
GO:0006163	purine nucleotide metabolic process	4
GO:0006140	regulation of nucleotide metabolic process	4
GO:0005975	carbohydrate metabolic process	4
GO:0002764	immune response-regulating signaling pathway	4
GO:0002757	immune response-activating signal transduction	4
GO:0002684	positive regulation of immune system process	4
GO:0002682	regulation of immune system process	4
GO:0002444	myeloid leukocyte mediated immunity	4
GO:0002433	immune response-regulating cell surface receptor signaling pathway involved in phagocytosis	4
GO:0002431	Fc receptor mediated stimulatory signaling pathway	4
GO:0002366	leukocyte activation involved in immune response	4
GO:0002275	myeloid cell activation involved in immune response	4
GO:0002274	myeloid leukocyte activation	4
GO:0002263	cell activation involved in immune response	4
GO:0001934	positive regulation of protein phosphorylation	4
GO:0001932	regulation of protein phosphorylation	4
GO:0000723	telomere maintenance	4
GO:0000226	microtubule cytoskeleton organization	4
GO:0000086	G2/M transition of mitotic cell cycle	4
GO:2001233	regulation of apoptotic signaling pathway	3
GO:2001169	regulation of ATP biosynthetic process	3
GO:2001020	regulation of response to DNA damage stimulus	3
GO:2000113	negative regulation of cellular macromolecule biosynthetic process	3
GO:1990090	cellular response to nerve growth factor stimulus	3
GO:1990089	response to nerve growth factor	3
GO:1904526	regulation of microtubule binding	3
GO:1903844	regulation of cellular response to transforming growth factor beta stimulus	3
GO:1903827	regulation of cellular protein localization	3
GO:1903508	positive regulation of nucleic acid-templated transcription	3
GO:1903507	negative regulation of nucleic acid-templated transcription	3
GO:1903362	regulation of cellular protein catabolic process	3
GO:1903321	negative regulation of protein modification by small protein conjugation or removal	3
GO:1903320	regulation of protein modification by small protein conjugation or removal	3
GO:1903313	positive regulation of mRNA metabolic process	3
GO:1902905	positive regulation of supramolecular fiber organization	3
GO:1902904	negative regulation of supramolecular fiber organization	3
GO:1902680	positive regulation of RNA biosynthetic process	3
GO:1902679	negative regulation of RNA biosynthetic process	3
GO:1902531	regulation of intracellular signal transduction	3
GO:1902115	regulation of organelle assembly	3
GO:1901888	regulation of cell junction assembly	3
GO:1901796	regulation of signal transduction by p53 class mediator	3
GO:1901699	cellular response to nitrogen compound	3
GO:1901698	response to nitrogen compound	3
GO:1901652	response to peptide	3
GO:1901615	organic hydroxy compound metabolic process	3
GO:1901293	nucleoside phosphate biosynthetic process	3
GO:1901215	negative regulation of neuron death	3
GO:1901214	regulation of neuron death	3
GO:1900371	regulation of purine nucleotide biosynthetic process	3
GO:0198738	cell-cell signaling by wnt	3
GO:0140014	mitotic nuclear division	3
GO:0120039	plasma membrane bounded cell projection morphogenesis	3
GO:0106027	neuron projection organization	3
GO:0104004	cellular response to environmental stimulus	3
GO:0099504	synaptic vesicle cycle	3
GO:0099173	postsynapse organization	3
GO:0098657	import into cell	3
GO:0097190	apoptotic signaling pathway	3
GO:0090407	organophosphate biosynthetic process	3
GO:0090316	positive regulation of intracellular protein transport	3
GO:0072655	establishment of protein localization to mitochondrion	3
GO:0072525	pyridine-containing compound biosynthetic process	3
GO:0072524	pyridine-containing compound metabolic process	3
GO:0072522	purine-containing compound biosynthetic process	3
GO:0072422	signal transduction involved in DNA damage checkpoint	3
GO:0072401	signal transduction involved in DNA integrity checkpoint	3
GO:0072395	signal transduction involved in cell cycle checkpoint	3
GO:0072359	circulatory system development	3
GO:0072331	signal transduction by p53 class mediator	3
GO:0072330	monocarboxylic acid biosynthetic process	3
GO:0072175	epithelial tube formation	3
GO:0071900	regulation of protein serine/threonine kinase activity	3
GO:0071774	response to fibroblast growth factor	3
GO:0071478	cellular response to radiation	3
GO:0071456	cellular response to hypoxia	3
GO:0071417	cellular response to organonitrogen compound	3
GO:0071407	cellular response to organic cyclic compound	3
GO:0071363	cellular response to growth factor stimulus	3
GO:0071236	cellular response to antibiotic	3
GO:0071214	cellular response to abiotic stimulus	3
GO:0070997	neuron death	3
GO:0070848	response to growth factor	3
GO:0070585	protein localization to mitochondrion	3
GO:0070482	response to oxygen levels	3
GO:0070431	nucleotide-binding oligomerization domain containing 2 signaling pathway	3
GO:0070301	cellular response to hydrogen peroxide	3
GO:0062012	regulation of small molecule metabolic process	3
GO:0061919	process utilizing autophagic mechanism	3
GO:0061024	membrane organization	3
GO:0060759	regulation of response to cytokine stimulus	3
GO:0060548	negative regulation of cell death	3
GO:0055114	oxidation-reduction process	3
GO:0051640	organelle localization	3
GO:0051603	proteolysis involved in cellular protein catabolic process	3
GO:0051495	positive regulation of cytoskeleton organization	3
GO:0051493	regulation of cytoskeleton organization	3
GO:0051347	positive regulation of transferase activity	3
GO:0051345	positive regulation of hydrolase activity	3
GO:0051336	regulation of hydrolase activity	3
GO:0051301	cell division	3
GO:0051253	negative regulation of RNA metabolic process	3
GO:0051248	negative regulation of protein metabolic process	3
GO:0051196	regulation of coenzyme metabolic process	3
GO:0051193	regulation of cofactor metabolic process	3
GO:0051172	negative regulation of nitrogen compound metabolic process	3
GO:0051094	positive regulation of developmental process	3
GO:0051090	regulation of DNA-binding transcription factor activity	3
GO:0051050	positive regulation of transport	3
GO:0051049	regulation of transport	3
GO:0050821	protein stabilization	3
GO:0050778	positive regulation of immune response	3
GO:0050685	positive regulation of mRNA processing	3
GO:0050684	regulation of mRNA processing	3
GO:0048858	cell projection morphogenesis	3
GO:0048812	neuron projection morphogenesis	3
GO:0048699	generation of neurons	3
GO:0048667	cell morphogenesis involved in neuron differentiation	3
GO:0048585	negative regulation of response to stimulus	3
GO:0048285	organelle fission	3
GO:0048002	antigen processing and presentation of peptide antigen	3
GO:0046939	nucleotide phosphorylation	3
GO:0046785	microtubule polymerization	3
GO:0046686	response to cadmium ion	3
GO:0046677	response to antibiotic	3
GO:0046496	nicotinamide nucleotide metabolic process	3
GO:0046390	ribose phosphate biosynthetic process	3
GO:0046365	monosaccharide catabolic process	3
GO:0046364	monosaccharide biosynthetic process	3
GO:0046031	ADP metabolic process	3
GO:0045944	positive regulation of transcription by RNA polymerase II	3
GO:0045934	negative regulation of nucleobase-containing compound metabolic process	3
GO:0045931	positive regulation of mitotic cell cycle	3
GO:0045892	negative regulation of transcription, DNA-templated	3
GO:0045860	positive regulation of protein kinase activity	3
GO:0045786	negative regulation of cell cycle	3
GO:0045055	regulated exocytosis	3
GO:0044794	positive regulation by host of viral process	3
GO:0044419	interspecies interaction between organisms	3
GO:0044403	symbiont process	3
GO:0044344	cellular response to fibroblast growth factor stimulus	3
GO:0043632	modification-dependent macromolecule catabolic process	3
GO:0043620	regulation of DNA-templated transcription in response to stress	3
GO:0043618	regulation of transcription from RNA polymerase II promoter in response to stress	3
GO:0043604	amide biosynthetic process	3
GO:0043603	cellular amide metabolic process	3
GO:0043470	regulation of carbohydrate catabolic process	3
GO:0043467	regulation of generation of precursor metabolites and energy	3
GO:0043200	response to amino acid	3
GO:0043161	proteasome-mediated ubiquitin-dependent protein catabolic process	3
GO:0043069	negative regulation of programmed cell death	3
GO:0043068	positive regulation of programmed cell death	3
GO:0043066	negative regulation of apoptotic process	3
GO:0043065	positive regulation of apoptotic process	3
GO:0043043	peptide biosynthetic process	3
GO:0042866	pyruvate biosynthetic process	3
GO:0042769	DNA damage response, detection of DNA damage	3
GO:0042542	response to hydrogen peroxide	3
GO:0042176	regulation of protein catabolic process	3
GO:0040011	locomotion	3
GO:0036294	cellular response to decreased oxygen levels	3
GO:0036293	response to decreased oxygen levels	3
GO:0035967	cellular response to topologically incorrect protein	3
GO:0035966	response to topologically incorrect protein	3
GO:0035690	cellular response to drug	3
GO:0035295	tube development	3
GO:0034620	cellular response to unfolded protein	3
GO:0034599	cellular response to oxidative stress	3
GO:0034329	cell junction assembly	3
GO:0033120	positive regulation of RNA splicing	3
GO:0033044	regulation of chromosome organization	3
GO:0032989	cellular component morphogenesis	3
GO:0032940	secretion by cell	3
GO:0032269	negative regulation of cellular protein metabolic process	3
GO:0032070	regulation of deoxyribonuclease activity	3
GO:0031667	response to nutrient levels	3
GO:0031401	positive regulation of protein modification process	3
GO:0031400	negative regulation of protein modification process	3
GO:0031396	regulation of protein ubiquitination	3
GO:0031345	negative regulation of cell projection organization	3
GO:0031334	positive regulation of protein complex assembly	3
GO:0031331	positive regulation of cellular catabolic process	3
GO:0031328	positive regulation of cellular biosynthetic process	3
GO:0031327	negative regulation of cellular biosynthetic process	3
GO:0031113	regulation of microtubule polymerization	3
GO:0031110	regulation of microtubule polymerization or depolymerization	3
GO:0031109	microtubule polymerization or depolymerization	3
GO:0031023	microtubule organizing center organization	3
GO:0030811	regulation of nucleotide catabolic process	3
GO:0030808	regulation of nucleotide biosynthetic process	3
GO:0030182	neuron differentiation	3
GO:0030036	actin cytoskeleton organization	3
GO:0030010	establishment of cell polarity	3
GO:0023057	negative regulation of signaling	3
GO:0022411	cellular component disassembly	3
GO:0022008	neurogenesis	3
GO:0019941	modification-dependent protein catabolic process	3
GO:0019884	antigen processing and presentation of exogenous antigen	3
GO:0019882	antigen processing and presentation	3
GO:0019363	pyridine nucleotide biosynthetic process	3
GO:0019362	pyridine nucleotide metabolic process	3
GO:0019359	nicotinamide nucleotide biosynthetic process	3
GO:0019320	hexose catabolic process	3
GO:0019319	hexose biosynthetic process	3
GO:0019221	cytokine-mediated signaling pathway	3
GO:0019058	viral life cycle	3
GO:0017015	regulation of transforming growth factor beta receptor signaling pathway	3
GO:0016241	regulation of macroautophagy	3
GO:0016197	endosomal transport	3
GO:0016125	sterol metabolic process	3
GO:0016055	Wnt signaling pathway	3
GO:0016051	carbohydrate biosynthetic process	3
GO:0016032	viral process	3
GO:0014020	primary neural tube formation	3
GO:0012501	programmed cell death	3
GO:0010942	positive regulation of cell death	3
GO:0010833	telomere maintenance via telomere lengthening	3
GO:0010821	regulation of mitochondrion organization	3
GO:0010648	negative regulation of cell communication	3
GO:0010629	negative regulation of gene expression	3
GO:0010608	posttranscriptional regulation of gene expression	3
GO:0010558	negative regulation of macromolecule biosynthetic process	3
GO:0010557	positive regulation of macromolecule biosynthetic process	3
GO:0010498	proteasomal protein catabolic process	3
GO:0010243	response to organonitrogen compound	3
GO:0009991	response to extracellular stimulus	3
GO:0009968	negative regulation of signal transduction	3
GO:0009896	positive regulation of catabolic process	3
GO:0009891	positive regulation of biosynthetic process	3
GO:0009890	negative regulation of biosynthetic process	3
GO:0009411	response to UV	3
GO:0009260	ribonucleotide biosynthetic process	3
GO:0009206	purine ribonucleoside triphosphate biosynthetic process	3
GO:0009201	ribonucleoside triphosphate biosynthetic process	3
GO:0009185	ribonucleoside diphosphate metabolic process	3
GO:0009179	purine ribonucleoside diphosphate metabolic process	3
GO:0009168	purine ribonucleoside monophosphate biosynthetic process	3
GO:0009165	nucleotide biosynthetic process	3
GO:0009156	ribonucleoside monophosphate biosynthetic process	3
GO:0009152	purine ribonucleotide biosynthetic process	3
GO:0009145	purine nucleoside triphosphate biosynthetic process	3
GO:0009142	nucleoside triphosphate biosynthetic process	3
GO:0009135	purine nucleoside diphosphate metabolic process	3
GO:0009132	nucleoside diphosphate metabolic process	3
GO:0009127	purine nucleoside monophosphate biosynthetic process	3
GO:0009124	nucleoside monophosphate biosynthetic process	3
GO:0009108	coenzyme biosynthetic process	3
GO:0008219	cell death	3
GO:0008202	steroid metabolic process	3
GO:0007389	pattern specification process	3
GO:0007179	transforming growth factor beta receptor signaling pathway	3
GO:0007169	transmembrane receptor protein tyrosine kinase signaling pathway	3
GO:0007051	spindle organization	3
GO:0007006	mitochondrial membrane organization	3
GO:0006986	response to unfolded protein	3
GO:0006952	defense response	3
GO:0006915	apoptotic process	3
GO:0006914	autophagy	3
GO:0006909	phagocytosis	3
GO:0006897	endocytosis	3
GO:0006887	exocytosis	3
GO:0006839	mitochondrial transport	3
GO:0006757	ATP generation from ADP	3
GO:0006754	ATP biosynthetic process	3
GO:0006733	oxidoreduction coenzyme metabolic process	3
GO:0006732	coenzyme metabolic process	3
GO:0006520	cellular amino acid metabolic process	3
GO:0006518	peptide metabolic process	3
GO:0006511	ubiquitin-dependent protein catabolic process	3
GO:0006508	proteolysis	3
GO:0006457	protein folding	3
GO:0006402	mRNA catabolic process	3
GO:0006401	RNA catabolic process	3
GO:0006302	double-strand break repair	3
GO:0006283	transcription-coupled nucleotide-excision repair	3
GO:0006282	regulation of DNA repair	3
GO:0006260	DNA replication	3
GO:0006165	nucleoside diphosphate phosphorylation	3
GO:0006164	purine nucleotide biosynthetic process	3
GO:0006110	regulation of glycolytic process	3
GO:0006109	regulation of carbohydrate metabolic process	3
GO:0006096	glycolytic process	3
GO:0006094	gluconeogenesis	3
GO:0006091	generation of precursor metabolites and energy	3
GO:0006090	pyruvate metabolic process	3
GO:0006006	glucose metabolic process	3
GO:0005996	monosaccharide metabolic process	3
GO:0002768	immune response-regulating cell surface receptor signaling pathway	3
GO:0002478	antigen processing and presentation of exogenous peptide antigen	3
GO:0002443	leukocyte mediated immunity	3
GO:0002429	immune response-activating cell surface receptor signaling pathway	3
GO:0002253	activation of immune response	3
GO:0001959	regulation of cytokine-mediated signaling pathway	3
GO:0001895	retina homeostasis	3
GO:0001841	neural tube formation	3
GO:0001838	embryonic epithelial tube formation	3
GO:0001775	cell activation	3
GO:0001666	response to hypoxia	3
GO:0000398	mRNA splicing, via spliceosome	3
GO:0000377	RNA splicing, via transesterification reactions with bulged adenosine as nucleophile	3
GO:0000375	RNA splicing, via transesterification reactions	3
GO:0000302	response to reactive oxygen species	3
GO:0000280	nuclear division	3
GO:0000122	negative regulation of transcription by RNA polymerase II	3
GO:0000070	mitotic sister chromatid segregation	3
GO:2001252	positive regulation of chromosome organization	2
GO:2001251	negative regulation of chromosome organization	2
GO:2001243	negative regulation of intrinsic apoptotic signaling pathway	2
GO:2001242	regulation of intrinsic apoptotic signaling pathway	2
GO:2001240	negative regulation of extrinsic apoptotic signaling pathway in absence of ligand	2
GO:2001239	regulation of extrinsic apoptotic signaling pathway in absence of ligand	2
GO:2001235	positive regulation of apoptotic signaling pathway	2
GO:2001234	negative regulation of apoptotic signaling pathway	2
GO:2001171	positive regulation of ATP biosynthetic process	2
GO:2001021	negative regulation of response to DNA damage stimulus	2
GO:2000573	positive regulation of DNA biosynthetic process	2
GO:2000278	regulation of DNA biosynthetic process	2
GO:2000146	negative regulation of cell motility	2
GO:2000145	regulation of cell motility	2
GO:2000058	regulation of ubiquitin-dependent protein catabolic process	2
GO:2000045	regulation of G1/S transition of mitotic cell cycle	2
GO:1990778	protein localization to cell periphery	2
GO:1905897	regulation of response to endoplasmic reticulum stress	2
GO:1905710	positive regulation of membrane permeability	2
GO:1905515	non-motile cilium assembly	2
GO:1905475	regulation of protein localization to membrane	2
GO:1905269	positive regulation of chromatin organization	2
GO:1905114	cell surface receptor signaling pathway involved in cell-cell signaling	2
GO:1904951	positive regulation of establishment of protein localization	2
GO:1904356	regulation of telomere maintenance via telomere lengthening	2
GO:1903902	positive regulation of viral life cycle	2
GO:1903845	negative regulation of cellular response to transforming growth factor beta stimulus	2
GO:1903829	positive regulation of cellular protein localization	2
GO:1903800	positive regulation of production of miRNAs involved in gene silencing by miRNA	2
GO:1903798	regulation of production of miRNAs involved in gene silencing by miRNA	2
GO:1903749	positive regulation of establishment of protein localization to mitochondrion	2
GO:1903747	regulation of establishment of protein localization to mitochondrion	2
GO:1903624	regulation of DNA catabolic process	2
GO:1903580	positive regulation of ATP metabolic process	2
GO:1903540	establishment of protein localization to postsynaptic membrane	2
GO:1903510	mucopolysaccharide metabolic process	2
GO:1903364	positive regulation of cellular protein catabolic process	2
GO:1903050	regulation of proteolysis involved in cellular protein catabolic process	2
GO:1903046	meiotic cell cycle process	2
GO:1902806	regulation of cell cycle G1/S phase transition	2
GO:1902686	mitochondrial outer membrane permeabilization involved in programmed cell death	2
GO:1902652	secondary alcohol metabolic process	2
GO:1902510	regulation of apoptotic DNA fragmentation	2
GO:1902116	negative regulation of organelle assembly	2
GO:1902110	positive regulation of mitochondrial membrane permeability involved in apoptotic process	2
GO:1902108	regulation of mitochondrial membrane permeability involved in apoptotic process	2
GO:1902018	negative regulation of cilium assembly	2
GO:1902017	regulation of cilium assembly	2
GO:1901881	positive regulation of protein depolymerization	2
GO:1901879	regulation of protein depolymerization	2
GO:1901653	cellular response to peptide	2
GO:1901605	alpha-amino acid metabolic process	2
GO:1901568	fatty acid derivative metabolic process	2
GO:1901099	negative regulation of signal transduction in absence of ligand	2
GO:1901028	regulation of mitochondrial outer membrane permeabilization involved in apoptotic signaling pathway	2
GO:1900544	positive regulation of purine nucleotide metabolic process	2
GO:1900373	positive regulation of purine nucleotide biosynthetic process	2
GO:1900037	regulation of cellular response to hypoxia	2
GO:1900034	regulation of cellular response to heat	2
GO:1900029	positive regulation of ruffle assembly	2
GO:0140238	presynaptic endocytosis	2
GO:0140013	meiotic nuclear division	2
GO:0120035	regulation of plasma membrane bounded cell projection organization	2
GO:0120034	positive regulation of plasma membrane bounded cell projection assembly	2
GO:0120033	negative regulation of plasma membrane bounded cell projection assembly	2
GO:0110053	regulation of actin filament organization	2
GO:0110020	regulation of actomyosin structure organization	2
GO:0099637	neurotransmitter receptor transport	2
GO:0099632	protein transport within plasma membrane	2
GO:0099563	modification of synaptic structure	2
GO:0099188	postsynaptic cytoskeleton organization	2
GO:0099177	regulation of trans-synaptic signaling	2
GO:0099010	modification of postsynaptic structure	2
GO:0099003	vesicle-mediated transport in synapse	2
GO:0098969	neurotransmitter receptor transport to postsynaptic membrane	2
GO:0098885	modification of postsynaptic actin cytoskeleton	2
GO:0098877	neurotransmitter receptor transport to plasma membrane	2
GO:0098813	nuclear chromosome segregation	2
GO:0097722	sperm motility	2
GO:0097345	mitochondrial outer membrane permeabilization	2
GO:0097237	cellular response to toxic substance	2
GO:0097201	negative regulation of transcription from RNA polymerase II promoter in response to stress	2
GO:0097194	execution phase of apoptosis	2
GO:0097192	extrinsic apoptotic signaling pathway in absence of ligand	2
GO:0097191	extrinsic apoptotic signaling pathway	2
GO:0097061	dendritic spine organization	2
GO:0090559	regulation of membrane permeability	2
GO:0090399	replicative senescence	2
GO:0090307	mitotic spindle assembly	2
GO:0090305	nucleic acid phosphodiester bond hydrolysis	2
GO:0090288	negative regulation of cellular response to growth factor stimulus	2
GO:0090287	regulation of cellular response to growth factor stimulus	2
GO:0090224	regulation of spindle organization	2
GO:0090130	tissue migration	2
GO:0090128	regulation of synapse maturation	2
GO:0090101	negative regulation of transmembrane receptor protein serine/threonine kinase signaling pathway	2
GO:0090092	regulation of transmembrane receptor protein serine/threonine kinase signaling pathway	2
GO:0090084	negative regulation of inclusion body assembly	2
GO:0090083	regulation of inclusion body assembly	2
GO:0090068	positive regulation of cell cycle process	2
GO:0090066	regulation of anatomical structure size	2
GO:0080135	regulation of cellular response to stress	2
GO:0072663	establishment of protein localization to peroxisome	2
GO:0072662	protein localization to peroxisome	2
GO:0072659	protein localization to plasma membrane	2
GO:0072657	protein localization to membrane	2
GO:0072425	signal transduction involved in G2 DNA damage checkpoint	2
GO:0072358	cardiovascular system development	2
GO:0072321	chaperone-mediated protein transport	2
GO:0071560	cellular response to transforming growth factor beta stimulus	2
GO:0071559	response to transforming growth factor beta	2
GO:0071496	cellular response to external stimulus	2
GO:0071482	cellular response to light stimulus	2
GO:0071479	cellular response to ionizing radiation	2
GO:0071453	cellular response to oxygen levels	2
GO:0071396	cellular response to lipid	2
GO:0071356	cellular response to tumor necrosis factor	2
GO:0071346	cellular response to interferon-gamma	2
GO:0071333	cellular response to glucose stimulus	2
GO:0071331	cellular response to hexose stimulus	2
GO:0071326	cellular response to monosaccharide stimulus	2
GO:0071322	cellular response to carbohydrate stimulus	2
GO:0071222	cellular response to lipopolysaccharide	2
GO:0071219	cellular response to molecule of bacterial origin	2
GO:0071216	cellular response to biotic stimulus	2
GO:0071103	DNA conformation change	2
GO:0070841	inclusion body assembly	2
GO:0070647	protein modification by small protein conjugation or removal	2
GO:0070646	protein modification by small protein removal	2
GO:0070527	platelet aggregation	2
GO:0070423	nucleotide-binding oligomerization domain containing signaling pathway	2
GO:0070374	positive regulation of ERK1 and ERK2 cascade	2
GO:0070372	regulation of ERK1 and ERK2 cascade	2
GO:0070371	ERK1 and ERK2 cascade	2
GO:0070201	regulation of establishment of protein localization	2
GO:0062014	negative regulation of small molecule metabolic process	2
GO:0062013	positive regulation of small molecule metabolic process	2
GO:0061982	meiosis I cell cycle process	2
GO:0061718	glucose catabolic process to pyruvate	2
GO:0061684	chaperone-mediated autophagy	2
GO:0061640	cytoskeleton-dependent cytokinesis	2
GO:0061635	regulation of protein complex stability	2
GO:0061621	canonical glycolysis	2
GO:0061620	glycolytic process through glucose-6-phosphate	2
GO:0061615	glycolytic process through fructose-6-phosphate	2
GO:0061572	actin filament bundle organization	2
GO:0061458	reproductive system development	2
GO:0061136	regulation of proteasomal protein catabolic process	2
GO:0061008	hepaticobiliary system development	2
GO:0060997	dendritic spine morphogenesis	2
GO:0060996	dendritic spine development	2
GO:0060562	epithelial tube morphogenesis	2
GO:0060439	trachea morphogenesis	2
GO:0060429	epithelium development	2
GO:0060341	regulation of cellular localization	2
GO:0060322	head development	2
GO:0060236	regulation of mitotic spindle organization	2
GO:0055089	fatty acid homeostasis	2
GO:0055002	striated muscle cell development	2
GO:0055001	muscle cell development	2
GO:0051983	regulation of chromosome segregation	2
GO:0051897	positive regulation of protein kinase B signaling	2
GO:0051896	regulation of protein kinase B signaling	2
GO:0051873	killing by host of symbiont cells	2
GO:0051712	positive regulation of killing of cells of other organism	2
GO:0051707	response to other organism	2
GO:0051674	localization of cell	2
GO:0051591	response to cAMP	2
GO:0051494	negative regulation of cytoskeleton organization	2
GO:0051492	regulation of stress fiber assembly	2
GO:0051409	response to nitrosative stress	2
GO:0051321	meiotic cell cycle	2
GO:0051298	centrosome duplication	2
GO:0051289	protein homotetramerization	2
GO:0051271	negative regulation of cellular component movement	2
GO:0051270	regulation of cellular component movement	2
GO:0051262	protein tetramerization	2
GO:0051261	protein depolymerization	2
GO:0051240	positive regulation of multicellular organismal process	2
GO:0051236	establishment of RNA localization	2
GO:0051225	spindle assembly	2
GO:0051152	positive regulation of smooth muscle cell differentiation	2
GO:0051131	chaperone-mediated protein complex assembly	2
GO:0051123	RNA polymerase II preinitiation complex assembly	2
GO:0051100	negative regulation of binding	2
GO:0051092	positive regulation of NF-kappaB transcription factor activity	2
GO:0051091	positive regulation of DNA-binding transcription factor activity	2
GO:0051085	chaperone cofactor-dependent protein refolding	2
GO:0051084	'de novo' posttranslational protein folding	2
GO:0051054	positive regulation of DNA metabolic process	2
GO:0051053	negative regulation of DNA metabolic process	2
GO:0051051	negative regulation of transport	2
GO:0051024	positive regulation of immunoglobulin secretion	2
GO:0051017	actin filament bundle assembly	2
GO:0050808	synapse organization	2
GO:0050804	modulation of chemical synaptic transmission	2
GO:0050773	regulation of dendrite development	2
GO:0050731	positive regulation of peptidyl-tyrosine phosphorylation	2
GO:0050708	regulation of protein secretion	2
GO:0048871	multicellular organismal homeostasis	2
GO:0048870	cell motility	2
GO:0048857	neural nucleus development	2
GO:0048813	dendrite morphogenesis	2
GO:0048608	reproductive structure development	2
GO:0048589	developmental growth	2
GO:0048524	positive regulation of viral process	2
GO:0048514	blood vessel morphogenesis	2
GO:0048488	synaptic vesicle endocytosis	2
GO:0048313	Golgi inheritance	2
GO:0048308	organelle inheritance	2
GO:0048026	positive regulation of mRNA splicing, via spliceosome	2
GO:0048013	ephrin receptor signaling pathway	2
GO:0046902	regulation of mitochondrial membrane permeability	2
GO:0046683	response to organophosphorus	2
GO:0046184	aldehyde biosynthetic process	2
GO:0045981	positive regulation of nucleotide metabolic process	2
GO:0045936	negative regulation of phosphate metabolic process	2
GO:0045893	positive regulation of transcription, DNA-templated	2
GO:0045862	positive regulation of proteolysis	2
GO:0045792	negative regulation of cell size	2
GO:0045732	positive regulation of protein catabolic process	2
GO:0045717	negative regulation of fatty acid biosynthetic process	2
GO:0045321	leukocyte activation	2
GO:0045214	sarcomere organization	2
GO:0045088	regulation of innate immune response	2
GO:0044272	sulfur compound biosynthetic process	2
GO:0044264	cellular polysaccharide metabolic process	2
GO:0044242	cellular lipid catabolic process	2
GO:0043984	histone H4-K16 acetylation	2
GO:0043967	histone H4 acetylation	2
GO:0043902	positive regulation of multi-organism process	2
GO:0043574	peroxisomal transport	2
GO:0043524	negative regulation of neuron apoptotic process	2
GO:0043523	regulation of neuron apoptotic process	2
GO:0043455	regulation of secondary metabolic process	2
GO:0043434	response to peptide hormone	2
GO:0043410	positive regulation of MAPK cascade	2
GO:0043408	regulation of MAPK cascade	2
GO:0043244	regulation of protein complex disassembly	2
GO:0043243	positive regulation of protein complex disassembly	2
GO:0043207	response to external biotic stimulus	2
GO:0043149	stress fiber assembly	2
GO:0043044	ATP-dependent chromatin remodeling	2
GO:0043009	chordate embryonic development	2
GO:0042592	homeostatic process	2
GO:0042304	regulation of fatty acid biosynthetic process	2
GO:0042159	lipoprotein catabolic process	2
GO:0042127	regulation of cell proliferation	2
GO:0042113	B cell activation	2
GO:0042026	protein refolding	2
GO:0040013	negative regulation of locomotion	2
GO:0040012	regulation of locomotion	2
GO:0040007	growth	2
GO:0038061	NIK/NF-kappaB signaling	2
GO:0038034	signal transduction in absence of ligand	2
GO:0036465	synaptic vesicle recycling	2
GO:0036297	interstrand cross-link repair	2
GO:0035872	nucleotide-binding domain, leucine rich repeat containing receptor signaling pathway	2
GO:0035865	cellular response to potassium ion	2
GO:0035794	positive regulation of mitochondrial membrane permeability	2
GO:0035729	cellular response to hepatocyte growth factor stimulus	2
GO:0035728	response to hepatocyte growth factor	2
GO:0035239	tube morphogenesis	2
GO:0034976	response to endoplasmic reticulum stress	2
GO:0034644	cellular response to UV	2
GO:0034612	response to tumor necrosis factor	2
GO:0034605	cellular response to heat	2
GO:0034341	response to interferon-gamma	2
GO:0034330	cell junction organization	2
GO:0034109	homotypic cell-cell adhesion	2
GO:0033683	nucleotide-excision repair, DNA incision	2
GO:0033674	positive regulation of kinase activity	2
GO:0033209	tumor necrosis factor-mediated signaling pathway	2
GO:0032990	cell part morphogenesis	2
GO:0032970	regulation of actin filament-based process	2
GO:0032956	regulation of actin cytoskeleton organization	2
GO:0032886	regulation of microtubule-based process	2
GO:0032535	regulation of cellular component size	2
GO:0032446	protein modification by small protein conjugation	2
GO:0032434	regulation of proteasomal ubiquitin-dependent protein catabolic process	2
GO:0032375	negative regulation of cholesterol transport	2
GO:0032372	negative regulation of sterol transport	2
GO:0032355	response to estradiol	2
GO:0032272	negative regulation of protein polymerization	2
GO:0032231	regulation of actin filament bundle assembly	2
GO:0032204	regulation of telomere maintenance	2
GO:0032069	regulation of nuclease activity	2
GO:0031647	regulation of protein stability	2
GO:0031639	plasminogen activation	2
GO:0031638	zymogen activation	2
GO:0031570	DNA integrity checkpoint	2
GO:0031442	positive regulation of mRNA 3'-end processing	2
GO:0031397	negative regulation of protein ubiquitination	2
GO:0031346	positive regulation of cell projection organization	2
GO:0031344	regulation of cell projection organization	2
GO:0031333	negative regulation of protein complex assembly	2
GO:0031116	positive regulation of microtubule polymerization	2
GO:0031112	positive regulation of microtubule polymerization or depolymerization	2
GO:0031099	regeneration	2
GO:0031058	positive regulation of histone modification	2
GO:0031032	actomyosin structure organization	2
GO:0030901	midbrain development	2
GO:0030838	positive regulation of actin filament polymerization	2
GO:0030837	negative regulation of actin filament polymerization	2
GO:0030836	positive regulation of actin filament depolymerization	2
GO:0030834	regulation of actin filament depolymerization	2
GO:0030833	regulation of actin filament polymerization	2
GO:0030832	regulation of actin filament length	2
GO:0030810	positive regulation of nucleotide biosynthetic process	2
GO:0030705	cytoskeleton-dependent intracellular transport	2
GO:0030522	intracellular receptor signaling pathway	2
GO:0030512	negative regulation of transforming growth factor beta receptor signaling pathway	2
GO:0030334	regulation of cell migration	2
GO:0030317	flagellated sperm motility	2
GO:0030308	negative regulation of cell growth	2
GO:0030239	myofibril assembly	2
GO:0030203	glycosaminoglycan metabolic process	2
GO:0030168	platelet activation	2
GO:0030162	regulation of proteolysis	2
GO:0030099	myeloid cell differentiation	2
GO:0030042	actin filament depolymerization	2
GO:0030041	actin filament polymerization	2
GO:0030038	contractile actin filament bundle assembly	2
GO:0030029	actin filament-based process	2
GO:0023056	positive regulation of signaling	2
GO:0023014	signal transduction by protein phosphorylation	2
GO:0022414	reproductive process	2
GO:0021762	substantia nigra development	2
GO:0019886	antigen processing and presentation of exogenous peptide antigen via MHC class II	2
GO:0019682	glyceraldehyde-3-phosphate metabolic process	2
GO:0019674	NAD metabolic process	2
GO:0019217	regulation of fatty acid metabolic process	2
GO:0018394	peptidyl-lysine acetylation	2
GO:0018393	internal peptidyl-lysine acetylation	2
GO:0018119	peptidyl-cysteine S-nitrosylation	2
GO:0018105	peptidyl-serine phosphorylation	2
GO:0017038	protein import	2
GO:0017014	protein nitrosylation	2
GO:0016579	protein deubiquitination	2
GO:0016573	histone acetylation	2
GO:0016570	histone modification	2
GO:0016569	covalent chromatin modification	2
GO:0016567	protein ubiquitination	2
GO:0016482	cytosolic transport	2
GO:0016446	somatic hypermutation of immunoglobulin genes	2
GO:0016358	dendrite development	2
GO:0016049	cell growth	2
GO:0014857	regulation of skeletal muscle cell proliferation	2
GO:0014856	skeletal muscle cell proliferation	2
GO:0014823	response to activity	2
GO:0014074	response to purine-containing compound	2
GO:0010927	cellular component assembly involved in morphogenesis	2
GO:0010906	regulation of glucose metabolic process	2
GO:0010823	negative regulation of mitochondrion organization	2
GO:0010822	positive regulation of mitochondrion organization	2
GO:0010803	regulation of tumor necrosis factor-mediated signaling pathway	2
GO:0010755	regulation of plasminogen activation	2
GO:0010647	positive regulation of cell communication	2
GO:0010634	positive regulation of epithelial cell migration	2
GO:0010632	regulation of epithelial cell migration	2
GO:0010594	regulation of endothelial cell migration	2
GO:0010565	regulation of cellular ketone metabolic process	2
GO:0010563	negative regulation of phosphorus metabolic process	2
GO:0010506	regulation of autophagy	2
GO:0010212	response to ionizing radiation	2
GO:0010035	response to inorganic substance	2
GO:0010001	glial cell differentiation	2
GO:0009855	determination of bilateral symmetry	2
GO:0009799	specification of symmetry	2
GO:0009792	embryo development ending in birth or egg hatching	2
GO:0009725	response to hormone	2
GO:0009636	response to toxic substance	2
GO:0009635	response to herbicide	2
GO:0009607	response to biotic stimulus	2
GO:0009435	NAD biosynthetic process	2
GO:0009416	response to light stimulus	2
GO:0009410	response to xenobiotic stimulus	2
GO:0009408	response to heat	2
GO:0009306	protein secretion	2
GO:0009266	response to temperature stimulus	2
GO:0008589	regulation of smoothened signaling pathway	2
GO:0008203	cholesterol metabolic process	2
GO:0008154	actin polymerization or depolymerization	2
GO:0008064	regulation of actin polymerization or depolymerization	2
GO:0007568	aging	2
GO:0007507	heart development	2
GO:0007417	central nervous system development	2
GO:0007368	determination of left/right symmetry	2
GO:0007267	cell-cell signaling	2
GO:0007265	Ras protein signal transduction	2
GO:0007264	small GTPase mediated signal transduction	2
GO:0007224	smoothened signaling pathway	2
GO:0007178	transmembrane receptor protein serine/threonine kinase signaling pathway	2
GO:0007164	establishment of tissue polarity	2
GO:0007163	establishment or maintenance of cell polarity	2
GO:0007127	meiosis I	2
GO:0007098	centrosome cycle	2
GO:0007093	mitotic cell cycle checkpoint	2
GO:0007059	chromosome segregation	2
GO:0007050	cell cycle arrest	2
GO:0007041	lysosomal transport	2
GO:0007034	vacuolar transport	2
GO:0007031	peroxisome organization	2
GO:0007018	microtubule-based movement	2
GO:0007015	actin filament organization	2
GO:0007004	telomere maintenance via telomerase	2
GO:0006955	immune response	2
GO:0006790	sulfur compound metabolic process	2
GO:0006735	NADH regeneration	2
GO:0006734	NADH metabolic process	2
GO:0006633	fatty acid biosynthetic process	2
GO:0006631	fatty acid metabolic process	2
GO:0006625	protein targeting to peroxisome	2
GO:0006575	cellular modified amino acid metabolic process	2
GO:0006475	internal protein amino acid acetylation	2
GO:0006458	'de novo' protein folding	2
GO:0006412	translation	2
GO:0006403	RNA localization	2
GO:0006354	DNA-templated transcription, elongation	2
GO:0006310	DNA recombination	2
GO:0006297	nucleotide-excision repair, DNA gap filling	2
GO:0006296	nucleotide-excision repair, DNA incision, 5'-to lesion	2
GO:0006278	RNA-dependent DNA biosynthetic process	2
GO:0006275	regulation of DNA replication	2
GO:0006266	DNA ligation	2
GO:0006261	DNA-dependent DNA replication	2
GO:0006098	pentose-phosphate shunt	2
GO:0006081	cellular aldehyde metabolic process	2
GO:0006024	glycosaminoglycan biosynthetic process	2
GO:0006023	aminoglycan biosynthetic process	2
GO:0006022	aminoglycan metabolic process	2
GO:0006007	glucose catabolic process	2
GO:0006000	fructose metabolic process	2
GO:0005976	polysaccharide metabolic process	2
GO:0003018	vascular process in circulatory system	2
GO:0003012	muscle system process	2
GO:0003006	developmental process involved in reproduction	2
GO:0003002	regionalization	2
GO:0002791	regulation of peptide secretion	2
GO:0002790	peptide secretion	2
GO:0002753	cytoplasmic pattern recognition receptor signaling pathway	2
GO:0002520	immune system development	2
GO:0002504	antigen processing and presentation of peptide or polysaccharide antigen via MHC class II	2
GO:0002495	antigen processing and presentation of peptide antigen via MHC class II	2
GO:0002252	immune effector process	2
GO:0002221	pattern recognition receptor signaling pathway	2
GO:0001944	vasculature development	2
GO:0001816	cytokine production	2
GO:0001738	morphogenesis of a polarized epithelium	2
GO:0001736	establishment of planar polarity	2
GO:0001678	cellular glucose homeostasis	2
GO:0001667	ameboidal-type cell migration	2
GO:0001568	blood vessel development	2
GO:0000910	cytokinesis	2
GO:0000904	cell morphogenesis involved in differentiation	2
GO:0000902	cell morphogenesis	2
GO:0000819	sister chromatid segregation	2
GO:0000729	DNA double-strand break processing	2
GO:0000726	non-recombinational repair	2
GO:0000725	recombinational repair	2
GO:0000724	double-strand break repair via homologous recombination	2
GO:0000281	mitotic cytokinesis	2
GO:0000245	spliceosomal complex assembly	2
GO:0000165	MAPK cascade	2
GO:0000077	DNA damage checkpoint	2
GO:0000075	cell cycle checkpoint	2
GO:0000003	reproduction	2
GO:2001244	positive regulation of intrinsic apoptotic signaling pathway	1
GO:2001224	positive regulation of neuron migration	1
GO:2001212	regulation of vasculogenesis	1
GO:2001057	reactive nitrogen species metabolic process	1
GO:2001056	positive regulation of cysteine-type endopeptidase activity	1
GO:2001054	negative regulation of mesenchymal cell apoptotic process	1
GO:2001053	regulation of mesenchymal cell apoptotic process	1
GO:2001032	regulation of double-strand break repair via nonhomologous end joining	1
GO:2001022	positive regulation of response to DNA damage stimulus	1
GO:2000816	negative regulation of mitotic sister chromatid separation	1
GO:2000810	regulation of bicellular tight junction assembly	1
GO:2000780	negative regulation of double-strand break repair	1
GO:2000779	regulation of double-strand break repair	1
GO:2000774	positive regulation of cellular senescence	1
GO:2000773	negative regulation of cellular senescence	1
GO:2000772	regulation of cellular senescence	1
GO:2000757	negative regulation of peptidyl-lysine acetylation	1
GO:2000647	negative regulation of stem cell proliferation	1
GO:2000641	regulation of early endosome to late endosome transport	1
GO:2000615	regulation of histone H3-K9 acetylation	1
GO:2000479	regulation of cAMP-dependent protein kinase activity	1
GO:2000402	negative regulation of lymphocyte migration	1
GO:2000401	regulation of lymphocyte migration	1
GO:2000379	positive regulation of reactive oxygen species metabolic process	1
GO:2000377	regulation of reactive oxygen species metabolic process	1
GO:2000352	negative regulation of endothelial cell apoptotic process	1
GO:2000351	regulation of endothelial cell apoptotic process	1
GO:2000345	regulation of hepatocyte proliferation	1
GO:2000341	regulation of chemokine (C-X-C motif) ligand 2 production	1
GO:2000269	regulation of fibroblast apoptotic process	1
GO:2000251	positive regulation of actin cytoskeleton reorganization	1
GO:2000179	positive regulation of neural precursor cell proliferation	1
GO:2000177	regulation of neural precursor cell proliferation	1
GO:2000147	positive regulation of cell motility	1
GO:2000144	positive regulation of DNA-templated transcription, initiation	1
GO:2000134	negative regulation of G1/S transition of mitotic cell cycle	1
GO:2000116	regulation of cysteine-type endopeptidase activity	1
GO:2000108	positive regulation of leukocyte apoptotic process	1
GO:2000106	regulation of leukocyte apoptotic process	1
GO:2000095	regulation of Wnt signaling pathway, planar cell polarity pathway	1
GO:2000060	positive regulation of ubiquitin-dependent protein catabolic process	1
GO:2000026	regulation of multicellular organismal development	1
GO:2000010	positive regulation of protein localization to cell surface	1
GO:2000008	regulation of protein localization to cell surface	1
GO:2000001	regulation of DNA damage checkpoint	1
GO:1990845	adaptive thermogenesis	1
GO:1990776	response to angiotensin	1
GO:1990542	mitochondrial transmembrane transport	1
GO:1990440	positive regulation of transcription from RNA polymerase II promoter in response to endoplasmic reticulum stress	1
GO:1990403	embryonic brain development	1
GO:1990138	neuron projection extension	1
GO:1990000	amyloid fibril formation	1
GO:1905952	regulation of lipid localization	1
GO:1905819	negative regulation of chromosome separation	1
GO:1905818	regulation of chromosome separation	1
GO:1905508	protein localization to microtubule organizing center	1
GO:1905477	positive regulation of protein localization to membrane	1
GO:1905330	regulation of morphogenesis of an epithelium	1
GO:1905244	regulation of modification of synaptic structure	1
GO:1905146	lysosomal protein catabolic process	1
GO:1905039	carboxylic acid transmembrane transport	1
GO:1904996	positive regulation of leukocyte adhesion to vascular endothelial cell	1
GO:1904994	regulation of leukocyte adhesion to vascular endothelial cell	1
GO:1904950	negative regulation of establishment of protein localization	1
GO:1904925	positive regulation of autophagy of mitochondrion in response to mitochondrial depolarization	1
GO:1904923	regulation of autophagy of mitochondrion in response to mitochondrial depolarization	1
GO:1904874	positive regulation of telomerase RNA localization to Cajal body	1
GO:1904872	regulation of telomerase RNA localization to Cajal body	1
GO:1904837	beta-catenin-TCF complex assembly	1
GO:1904590	negative regulation of protein import	1
GO:1904407	positive regulation of nitric oxide metabolic process	1
GO:1904385	cellular response to angiotensin	1
GO:1904375	regulation of protein localization to cell periphery	1
GO:1904358	positive regulation of telomere maintenance via telomere lengthening	1
GO:1904353	regulation of telomere capping	1
GO:1904350	regulation of protein catabolic process in the vacuole	1
GO:1904338	regulation of dopaminergic neuron differentiation	1
GO:1904262	negative regulation of TORC1 signaling	1
GO:1904251	regulation of bile acid metabolic process	1
GO:1904036	negative regulation of epithelial cell apoptotic process	1
GO:1904035	regulation of epithelial cell apoptotic process	1
GO:1904031	positive regulation of cyclin-dependent protein kinase activity	1
GO:1904029	regulation of cyclin-dependent protein kinase activity	1
GO:1904019	epithelial cell apoptotic process	1
GO:1904018	positive regulation of vasculature development	1
GO:1903975	regulation of glial cell migration	1
GO:1903960	negative regulation of anion transmembrane transport	1
GO:1903900	regulation of viral life cycle	1
GO:1903825	organic acid transmembrane transport	1
GO:1903799	negative regulation of production of miRNAs involved in gene silencing by miRNA	1
GO:1903708	positive regulation of hemopoiesis	1
GO:1903573	negative regulation of response to endoplasmic reticulum stress	1
GO:1903555	regulation of tumor necrosis factor superfamily cytokine production	1
GO:1903531	negative regulation of secretion by cell	1
GO:1903530	regulation of secretion by cell	1
GO:1903513	endoplasmic reticulum to cytosol transport	1
GO:1903509	liposaccharide metabolic process	1
GO:1903504	regulation of mitotic spindle checkpoint	1
GO:1903428	positive regulation of reactive oxygen species biosynthetic process	1
GO:1903426	regulation of reactive oxygen species biosynthetic process	1
GO:1903409	reactive oxygen species biosynthetic process	1
GO:1903358	regulation of Golgi organization	1
GO:1903322	positive regulation of protein modification by small protein conjugation or removal	1
GO:1903140	regulation of establishment of endothelial barrier	1
GO:1903052	positive regulation of proteolysis involved in cellular protein catabolic process	1
GO:1903039	positive regulation of leukocyte cell-cell adhesion	1
GO:1903034	regulation of response to wounding	1
GO:1903008	organelle disassembly	1
GO:1902947	regulation of tau-protein kinase activity	1
GO:1902931	negative regulation of alcohol biosynthetic process	1
GO:1902894	negative regulation of pri-miRNA transcription by RNA polymerase II	1
GO:1902855	regulation of non-motile cilium assembly	1
GO:1902807	negative regulation of cell cycle G1/S phase transition	1
GO:1902750	negative regulation of cell cycle G2/M phase transition	1
GO:1902579	multi-organism localization	1
GO:1902532	negative regulation of intracellular signal transduction	1
GO:1902514	regulation of calcium ion transmembrane transport via high voltage-gated calcium channel	1
GO:1902410	mitotic cytokinetic process	1
GO:1902403	signal transduction involved in mitotic DNA integrity checkpoint	1
GO:1902402	signal transduction involved in mitotic DNA damage checkpoint	1
GO:1902400	intracellular signal transduction involved in G1 DNA damage checkpoint	1
GO:1902275	regulation of chromatin organization	1
GO:1902254	negative regulation of intrinsic apoptotic signaling pathway by p53 class mediator	1
GO:1902253	regulation of intrinsic apoptotic signaling pathway by p53 class mediator	1
GO:1902236	negative regulation of endoplasmic reticulum stress-induced intrinsic apoptotic signaling pathway	1
GO:1902235	regulation of endoplasmic reticulum stress-induced intrinsic apoptotic signaling pathway	1
GO:1902230	negative regulation of intrinsic apoptotic signaling pathway in response to DNA damage	1
GO:1902229	regulation of intrinsic apoptotic signaling pathway in response to DNA damage	1
GO:1902176	negative regulation of oxidative stress-induced intrinsic apoptotic signaling pathway	1
GO:1902166	negative regulation of intrinsic apoptotic signaling pathway in response to DNA damage by p53 class mediator	1
GO:1902165	regulation of intrinsic apoptotic signaling pathway in response to DNA damage by p53 class mediator	1
GO:1902117	positive regulation of organelle assembly	1
GO:1902100	negative regulation of metaphase/anaphase transition of cell cycle	1
GO:1902099	regulation of metaphase/anaphase transition of cell cycle	1
GO:1902093	positive regulation of flagellated sperm motility	1
GO:1902074	response to salt	1
GO:1902065	response to L-glutamate	1
GO:1902001	fatty acid transmembrane transport	1
GO:1901991	negative regulation of mitotic cell cycle phase transition	1
GO:1901988	negative regulation of cell cycle phase transition	1
GO:1901984	negative regulation of protein acetylation	1
GO:1901976	regulation of cell cycle checkpoint	1
GO:1901890	positive regulation of cell junction assembly	1
GO:1901800	positive regulation of proteasomal protein catabolic process	1
GO:1901798	positive regulation of signal transduction by p53 class mediator	1
GO:1901673	regulation of mitotic spindle assembly	1
GO:1901654	response to ketone	1
GO:1901617	organic hydroxy compound biosynthetic process	1
GO:1901606	alpha-amino acid catabolic process	1
GO:1901570	fatty acid derivative biosynthetic process	1
GO:1901550	regulation of endothelial cell development	1
GO:1901524	regulation of mitophagy	1
GO:1901522	positive regulation of transcription from RNA polymerase II promoter involved in cellular response to chemical stimulus	1
GO:1901317	regulation of flagellated sperm motility	1
GO:1901223	negative regulation of NIK/NF-kappaB signaling	1
GO:1901222	regulation of NIK/NF-kappaB signaling	1
GO:1901216	positive regulation of neuron death	1
GO:1901136	carbohydrate derivative catabolic process	1
GO:1901030	positive regulation of mitochondrial outer membrane permeabilization involved in apoptotic signaling pathway	1
GO:1900740	positive regulation of protein insertion into mitochondrial membrane involved in apoptotic signaling pathway	1
GO:1900739	regulation of protein insertion into mitochondrial membrane involved in apoptotic signaling pathway	1
GO:1900451	positive regulation of glutamate receptor signaling pathway	1
GO:1900402	regulation of carbohydrate metabolic process by regulation of transcription from RNA polymerase II promoter	1
GO:1900363	regulation of mRNA polyadenylation	1
GO:1900221	regulation of amyloid-beta clearance	1
GO:1900121	negative regulation of receptor binding	1
GO:1900119	positive regulation of execution phase of apoptosis	1
GO:1900117	regulation of execution phase of apoptosis	1
GO:1900116	extracellular negative regulation of signal transduction	1
GO:1900115	extracellular regulation of signal transduction	1
GO:1900112	regulation of histone H3-K9 trimethylation	1
GO:1900078	positive regulation of cellular response to insulin stimulus	1
GO:1900027	regulation of ruffle assembly	1
GO:1900006	positive regulation of dendrite development	1
GO:0150079	negative regulation of neuroinflammatory response	1
GO:0150076	neuroinflammatory response	1
GO:0150063	visual system development	1
GO:0140053	mitochondrial gene expression	1
GO:0140052	cellular response to oxidised low-density lipoprotein particle stimulus	1
GO:0120193	tight junction organization	1
GO:0120192	tight junction assembly	1
GO:0120162	positive regulation of cold-induced thermogenesis	1
GO:0120161	regulation of cold-induced thermogenesis	1
GO:0106106	cold-induced thermogenesis	1
GO:0106074	aminoacyl-tRNA metabolism involved in translational fidelity	1
GO:0099645	neurotransmitter receptor localization to postsynaptic specialization membrane	1
GO:0099633	protein localization to postsynaptic specialization membrane	1
GO:0099518	vesicle cytoskeletal trafficking	1
GO:0099175	regulation of postsynapse organization	1
GO:0099111	microtubule-based transport	1
GO:0099072	regulation of postsynaptic membrane neurotransmitter receptor levels	1
GO:0098930	axonal transport	1
GO:0098876	vesicle-mediated transport to the plasma membrane	1
GO:0098856	intestinal lipid absorption	1
GO:0098781	ncRNA transcription	1
GO:0098732	macromolecule deacylation	1
GO:0098722	asymmetric stem cell division	1
GO:0098693	regulation of synaptic vesicle cycle	1
GO:0098534	centriole assembly	1
GO:0097581	lamellipodium organization	1
GO:0097485	neuron projection guidance	1
GO:0097327	response to antineoplastic agent	1
GO:0097306	cellular response to alcohol	1
GO:0097242	amyloid-beta clearance	1
GO:0097193	intrinsic apoptotic signaling pathway	1
GO:0097178	ruffle assembly	1
GO:0097152	mesenchymal cell apoptotic process	1
GO:0097120	receptor localization to synapse	1
GO:0097067	cellular response to thyroid hormone stimulus	1
GO:0097066	response to thyroid hormone	1
GO:0097006	regulation of plasma lipoprotein particle levels	1
GO:0090737	telomere maintenance via telomere trimming	1
GO:0090685	RNA localization to nucleus	1
GO:0090672	telomerase RNA localization	1
GO:0090671	telomerase RNA localization to Cajal body	1
GO:0090670	RNA localization to Cajal body	1
GO:0090657	telomeric loop disassembly	1
GO:0090656	t-circle formation	1
GO:0090502	RNA phosphodiester bond hydrolysis, endonucleolytic	1
GO:0090501	RNA phosphodiester bond hydrolysis	1
GO:0090398	cellular senescence	1
GO:0090343	positive regulation of cell aging	1
GO:0090342	regulation of cell aging	1
GO:0090335	regulation of brown fat cell differentiation	1
GO:0090312	positive regulation of protein deacetylation	1
GO:0090311	regulation of protein deacetylation	1
GO:0090276	regulation of peptide hormone secretion	1
GO:0090266	regulation of mitotic cell cycle spindle assembly checkpoint	1
GO:0090239	regulation of histone H4 acetylation	1
GO:0090231	regulation of spindle checkpoint	1
GO:0090197	positive regulation of chemokine secretion	1
GO:0090196	regulation of chemokine secretion	1
GO:0090181	regulation of cholesterol metabolic process	1
GO:0090175	regulation of establishment of planar polarity	1
GO:0090174	organelle membrane fusion	1
GO:0090169	regulation of spindle assembly	1
GO:0090161	Golgi ribbon formation	1
GO:0090151	establishment of protein localization to mitochondrial membrane	1
GO:0090150	establishment of protein localization to membrane	1
GO:0090132	epithelium migration	1
GO:0090090	negative regulation of canonical Wnt signaling pathway	1
GO:0090087	regulation of peptide transport	1
GO:0090042	tubulin deacetylation	1
GO:0080182	histone H3-K4 trimethylation	1
GO:0075733	intracellular transport of virus	1
GO:0072710	response to hydroxyurea	1
GO:0072698	protein localization to microtubule cytoskeleton	1
GO:0072676	lymphocyte migration	1
GO:0072666	establishment of protein localization to vacuole	1
GO:0072595	maintenance of protein localization in organelle	1
GO:0072593	reactive oxygen species metabolic process	1
GO:0072578	neurotransmitter-gated ion channel clustering	1
GO:0072577	endothelial cell apoptotic process	1
GO:0072576	liver morphogenesis	1
GO:0072575	epithelial cell proliferation involved in liver morphogenesis	1
GO:0072574	hepatocyte proliferation	1
GO:0072567	chemokine (C-X-C motif) ligand 2 production	1
GO:0072537	fibroblast activation	1
GO:0072529	pyrimidine-containing compound catabolic process	1
GO:0072527	pyrimidine-containing compound metabolic process	1
GO:0072520	seminiferous tubule development	1
GO:0072431	signal transduction involved in mitotic G1 DNA damage checkpoint	1
GO:0072413	signal transduction involved in mitotic cell cycle checkpoint	1
GO:0072384	organelle transport along microtubule	1
GO:0072332	intrinsic apoptotic signaling pathway by p53 class mediator	1
GO:0072329	monocarboxylic acid catabolic process	1
GO:0072203	cell proliferation involved in metanephros development	1
GO:0072178	nephric duct morphogenesis	1
GO:0072075	metanephric mesenchyme development	1
GO:0072012	glomerulus vasculature development	1
GO:0072006	nephron development	1
GO:0072001	renal system development	1
GO:0071902	positive regulation of protein serine/threonine kinase activity	1
GO:0071901	negative regulation of protein serine/threonine kinase activity	1
GO:0071888	macrophage apoptotic process	1
GO:0071887	leukocyte apoptotic process	1
GO:0071850	mitotic cell cycle arrest	1
GO:0071827	plasma lipoprotein particle organization	1
GO:0071825	protein-lipid complex subunit organization	1
GO:0071824	protein-DNA complex subunit organization	1
GO:0071803	positive regulation of podosome assembly	1
GO:0071786	endoplasmic reticulum tubular network organization	1
GO:0071706	tumor necrosis factor superfamily cytokine production	1
GO:0071600	otic vesicle morphogenesis	1
GO:0071599	otic vesicle development	1
GO:0071539	protein localization to centrosome	1
GO:0071481	cellular response to X-ray	1
GO:0071480	cellular response to gamma radiation	1
GO:0071466	cellular response to xenobiotic stimulus	1
GO:0071427	mRNA-containing ribonucleoprotein complex export from nucleus	1
GO:0071426	ribonucleoprotein complex export from nucleus	1
GO:0071380	cellular response to prostaglandin E stimulus	1
GO:0071375	cellular response to peptide hormone stimulus	1
GO:0071372	cellular response to follicle-stimulating hormone stimulus	1
GO:0071371	cellular response to gonadotropin stimulus	1
GO:0071357	cellular response to type I interferon	1
GO:0071354	cellular response to interleukin-6	1
GO:0071347	cellular response to interleukin-1	1
GO:0071320	cellular response to cAMP	1
GO:0071312	cellular response to alkaloid	1
GO:0071285	cellular response to lithium ion	1
GO:0071280	cellular response to copper ion	1
GO:0071276	cellular response to cadmium ion	1
GO:0071260	cellular response to mechanical stimulus	1
GO:0071248	cellular response to metal ion	1
GO:0071243	cellular response to arsenic-containing substance	1
GO:0071230	cellular response to amino acid stimulus	1
GO:0071229	cellular response to acid chemical	1
GO:0071223	cellular response to lipoteichoic acid	1
GO:0071174	mitotic spindle checkpoint	1
GO:0071173	spindle assembly checkpoint	1
GO:0071166	ribonucleoprotein complex localization	1
GO:0071158	positive regulation of cell cycle arrest	1
GO:0071156	regulation of cell cycle arrest	1
GO:0070987	error-free translesion synthesis	1
GO:0070986	left/right axis specification	1
GO:0070932	histone H3 deacetylation	1
GO:0070920	regulation of production of small RNA involved in gene silencing by RNA	1
GO:0070914	UV-damage excision repair	1
GO:0070911	global genome nucleotide-excision repair	1
GO:0070830	bicellular tight junction assembly	1
GO:0070741	response to interleukin-6	1
GO:0070673	response to interleukin-18	1
GO:0070555	response to interleukin-1	1
GO:0070525	tRNA threonylcarbamoyladenosine metabolic process	1
GO:0070508	cholesterol import	1
GO:0070498	interleukin-1-mediated signaling pathway	1
GO:0070391	response to lipoteichoic acid	1
GO:0070317	negative regulation of G0 to G1 transition	1
GO:0070316	regulation of G0 to G1 transition	1
GO:0070286	axonemal dynein complex assembly	1
GO:0070262	peptidyl-serine dephosphorylation	1
GO:0070243	regulation of thymocyte apoptotic process	1
GO:0070242	thymocyte apoptotic process	1
GO:0070234	positive regulation of T cell apoptotic process	1
GO:0070230	positive regulation of lymphocyte apoptotic process	1
GO:0070193	synaptonemal complex organization	1
GO:0070126	mitochondrial translational termination	1
GO:0070125	mitochondrial translational elongation	1
GO:0070085	glycosylation	1
GO:0070059	intrinsic apoptotic signaling pathway in response to endoplasmic reticulum stress	1
GO:0065005	protein-lipid complex assembly	1
GO:0065004	protein-DNA complex assembly	1
GO:0061951	establishment of protein localization to plasma membrane	1
GO:0061900	glial cell activation	1
GO:0061577	calcium ion transmembrane transport via high voltage-gated calcium channel	1
GO:0061564	axon development	1
GO:0061440	kidney vasculature development	1
GO:0061437	renal system vasculature development	1
GO:0061418	regulation of transcription from RNA polymerase II promoter in response to hypoxia	1
GO:0061351	neural precursor cell proliferation	1
GO:0061098	positive regulation of protein tyrosine kinase activity	1
GO:0061097	regulation of protein tyrosine kinase activity	1
GO:0061077	chaperone-mediated protein folding	1
GO:0061053	somite development	1
GO:0061052	negative regulation of cell growth involved in cardiac muscle cell development	1
GO:0061028	establishment of endothelial barrier	1
GO:0061025	membrane fusion	1
GO:0061003	positive regulation of dendritic spine morphogenesis	1
GO:0061001	regulation of dendritic spine morphogenesis	1
GO:0060999	positive regulation of dendritic spine development	1
GO:0060998	regulation of dendritic spine development	1
GO:0060968	regulation of gene silencing	1
GO:0060967	negative regulation of gene silencing by RNA	1
GO:0060965	negative regulation of gene silencing by miRNA	1
GO:0060840	artery development	1
GO:0060831	smoothened signaling pathway involved in dorsal/ventral neural tube patterning	1
GO:0060767	epithelial cell proliferation involved in prostate gland development	1
GO:0060766	negative regulation of androgen receptor signaling pathway	1
GO:0060760	positive regulation of response to cytokine stimulus	1
GO:0060712	spongiotrophoblast layer development	1
GO:0060627	regulation of vesicle-mediated transport	1
GO:0060606	tube closure	1
GO:0060601	lateral sprouting from an epithelium	1
GO:0060538	skeletal muscle organ development	1
GO:0060513	prostatic bud formation	1
GO:0060442	branching involved in prostate gland morphogenesis	1
GO:0060438	trachea development	1
GO:0060368	regulation of Fc receptor mediated stimulatory signaling pathway	1
GO:0060347	heart trabecula formation	1
GO:0060338	regulation of type I interferon-mediated signaling pathway	1
GO:0060337	type I interferon signaling pathway	1
GO:0060334	regulation of interferon-gamma-mediated signaling pathway	1
GO:0060333	interferon-gamma-mediated signaling pathway	1
GO:0060330	regulation of response to interferon-gamma	1
GO:0060285	cilium-dependent cell motility	1
GO:0060284	regulation of cell development	1
GO:0060261	positive regulation of transcription initiation from RNA polymerase II promoter	1
GO:0060260	regulation of transcription initiation from RNA polymerase II promoter	1
GO:0060174	limb bud formation	1
GO:0060173	limb development	1
GO:0060149	negative regulation of posttranscriptional gene silencing	1
GO:0060071	Wnt signaling pathway, planar cell polarity pathway	1
GO:0060068	vagina development	1
GO:0060055	angiogenesis involved in wound healing	1
GO:0060041	retina development in camera-type eye	1
GO:0060019	radial glial cell differentiation	1
GO:0060009	Sertoli cell development	1
GO:0055057	neuroblast division	1
GO:0051985	negative regulation of chromosome segregation	1
GO:0051974	negative regulation of telomerase activity	1
GO:0051973	positive regulation of telomerase activity	1
GO:0051972	regulation of telomerase activity	1
GO:0051962	positive regulation of nervous system development	1
GO:0051961	negative regulation of nervous system development	1
GO:0051960	regulation of nervous system development	1
GO:0051900	regulation of mitochondrial depolarization	1
GO:0051899	membrane depolarization	1
GO:0051883	killing of cells in other organism involved in symbiotic interaction	1
GO:0051882	mitochondrial depolarization	1
GO:0051881	regulation of mitochondrial membrane potential	1
GO:0051852	disruption by host of symbiont cells	1
GO:0051851	modification by host of symbiont morphology or physiology	1
GO:0051828	entry into other organism involved in symbiotic interaction	1
GO:0051818	disruption of cells of other organism involved in symbiotic interaction	1
GO:0051817	modification of morphology or physiology of other organism involved in symbiotic interaction	1
GO:0051806	entry into cell of other organism involved in symbiotic interaction	1
GO:0051784	negative regulation of nuclear division	1
GO:0051783	regulation of nuclear division	1
GO:0051781	positive regulation of cell division	1
GO:0051770	positive regulation of nitric-oxide synthase biosynthetic process	1
GO:0051769	regulation of nitric-oxide synthase biosynthetic process	1
GO:0051767	nitric-oxide synthase biosynthetic process	1
GO:0051709	regulation of killing of cells of other organism	1
GO:0051702	interaction with symbiont	1
GO:0051701	interaction with host	1
GO:0051668	localization within membrane	1
GO:0051654	establishment of mitochondrion localization	1
GO:0051653	spindle localization	1
GO:0051651	maintenance of location in cell	1
GO:0051645	Golgi localization	1
GO:0051593	response to folic acid	1
GO:0051574	positive regulation of histone H3-K9 methylation	1
GO:0051573	negative regulation of histone H3-K9 methylation	1
GO:0051570	regulation of histone H3-K9 methylation	1
GO:0051568	histone H3-K4 methylation	1
GO:0051497	negative regulation of stress fiber assembly	1
GO:0051481	negative regulation of cytosolic calcium ion concentration	1
GO:0051403	stress-activated MAPK cascade	1
GO:0051402	neuron apoptotic process	1
GO:0051341	regulation of oxidoreductase activity	1
GO:0051315	attachment of mitotic spindle microtubules to kinetochore	1
GO:0051310	metaphase plate congression	1
GO:0051306	mitotic sister chromatid separation	1
GO:0051304	chromosome separation	1
GO:0051303	establishment of chromosome localization	1
GO:0051302	regulation of cell division	1
GO:0051299	centrosome separation	1
GO:0051294	establishment of spindle orientation	1
GO:0051293	establishment of spindle localization	1
GO:0051291	protein heterooligomerization	1
GO:0051272	positive regulation of cellular component movement	1
GO:0051260	protein homooligomerization	1
GO:0051255	spindle midzone assembly	1
GO:0051249	regulation of lymphocyte activation	1
GO:0051235	maintenance of location	1
GO:0051231	spindle elongation	1
GO:0051224	negative regulation of protein transport	1
GO:0051223	regulation of protein transport	1
GO:0051222	positive regulation of protein transport	1
GO:0051205	protein insertion into membrane	1
GO:0051204	protein insertion into mitochondrial membrane	1
GO:0051198	negative regulation of coenzyme metabolic process	1
GO:0051195	negative regulation of cofactor metabolic process	1
GO:0051187	cofactor catabolic process	1
GO:0051169	nuclear transport	1
GO:0051168	nuclear export	1
GO:0051156	glucose 6-phosphate metabolic process	1
GO:0051151	negative regulation of smooth muscle cell differentiation	1
GO:0051146	striated muscle cell differentiation	1
GO:0051127	positive regulation of actin nucleation	1
GO:0051125	regulation of actin nucleation	1
GO:0051099	positive regulation of binding	1
GO:0051098	regulation of binding	1
GO:0051095	regulation of helicase activity	1
GO:0051093	negative regulation of developmental process	1
GO:0051081	nuclear envelope disassembly	1
GO:0051057	positive regulation of small GTPase mediated signal transduction	1
GO:0051056	regulation of small GTPase mediated signal transduction	1
GO:0051055	negative regulation of lipid biosynthetic process	1
GO:0051048	negative regulation of secretion	1
GO:0051046	regulation of secretion	1
GO:0051028	mRNA transport	1
GO:0050999	regulation of nitric-oxide synthase activity	1
GO:0050905	neuromuscular process	1
GO:0050890	cognition	1
GO:0050880	regulation of blood vessel size	1
GO:0050878	regulation of body fluid levels	1
GO:0050872	white fat cell differentiation	1
GO:0050866	negative regulation of cell activation	1
GO:0050865	regulation of cell activation	1
GO:0050864	regulation of B cell activation	1
GO:0050862	positive regulation of T cell receptor signaling pathway	1
GO:0050852	T cell receptor signaling pathway	1
GO:0050851	antigen receptor-mediated signaling pathway	1
GO:0050817	coagulation	1
GO:0050796	regulation of insulin secretion	1
GO:0050777	negative regulation of immune response	1
GO:0050775	positive regulation of dendrite morphogenesis	1
GO:0050774	negative regulation of dendrite morphogenesis	1
GO:0050769	positive regulation of neurogenesis	1
GO:0050768	negative regulation of neurogenesis	1
GO:0050767	regulation of neurogenesis	1
GO:0050766	positive regulation of phagocytosis	1
GO:0050764	regulation of phagocytosis	1
GO:0050728	negative regulation of inflammatory response	1
GO:0050727	regulation of inflammatory response	1
GO:0050713	negative regulation of interleukin-1 beta secretion	1
GO:0050711	negative regulation of interleukin-1 secretion	1
GO:0050710	negative regulation of cytokine secretion	1
GO:0050709	negative regulation of protein secretion	1
GO:0050707	regulation of cytokine secretion	1
GO:0050679	positive regulation of epithelial cell proliferation	1
GO:0050673	epithelial cell proliferation	1
GO:0050663	cytokine secretion	1
GO:0050658	RNA transport	1
GO:0050657	nucleic acid transport	1
GO:0050000	chromosome localization	1
GO:0048880	sensory system development	1
GO:0048844	artery morphogenesis	1
GO:0048839	inner ear development	1
GO:0048814	regulation of dendrite morphogenesis	1
GO:0048806	genitalia development	1
GO:0048736	appendage development	1
GO:0048732	gland development	1
GO:0048729	tissue morphogenesis	1
GO:0048712	negative regulation of astrocyte differentiation	1
GO:0048708	astrocyte differentiation	1
GO:0048675	axon extension	1
GO:0048672	positive regulation of collateral sprouting	1
GO:0048645	animal organ formation	1
GO:0048639	positive regulation of developmental growth	1
GO:0048609	multicellular organismal reproductive process	1
GO:0048598	embryonic morphogenesis	1
GO:0048592	eye morphogenesis	1
GO:0048568	embryonic organ development	1
GO:0048534	hematopoietic or lymphoid organ development	1
GO:0048515	spermatid differentiation	1
GO:0048511	rhythmic process	1
GO:0048368	lateral mesoderm development	1
GO:0048284	organelle fusion	1
GO:0048232	male gamete generation	1
GO:0048167	regulation of synaptic plasticity	1
GO:0048143	astrocyte activation	1
GO:0048041	focal adhesion assembly	1
GO:0048024	regulation of mRNA splicing, via spliceosome	1
GO:0048017	inositol lipid-mediated signaling	1
GO:0048015	phosphatidylinositol-mediated signaling	1
GO:0048008	platelet-derived growth factor receptor signaling pathway	1
GO:0047497	mitochondrion transport along microtubule	1
GO:0047496	vesicle transport along microtubule	1
GO:0046929	negative regulation of neurotransmitter secretion	1
GO:0046903	secretion	1
GO:0046890	regulation of lipid biosynthetic process	1
GO:0046883	regulation of hormone secretion	1
GO:0046879	hormone secretion	1
GO:0046851	negative regulation of bone remodeling	1
GO:0046827	positive regulation of protein export from nucleus	1
GO:0046824	positive regulation of nucleocytoplasmic transport	1
GO:0046822	regulation of nucleocytoplasmic transport	1
GO:0046794	transport of virus	1
GO:0046777	protein autophosphorylation	1
GO:0046718	viral entry into host cell	1
GO:0046689	response to mercury ion	1
GO:0046661	male sex differentiation	1
GO:0046660	female sex differentiation	1
GO:0046628	positive regulation of insulin receptor signaling pathway	1
GO:0046606	negative regulation of centrosome cycle	1
GO:0046545	development of primary female sexual characteristics	1
GO:0046530	photoreceptor cell differentiation	1
GO:0046456	icosanoid biosynthetic process	1
GO:0046395	carboxylic acid catabolic process	1
GO:0046386	deoxyribose phosphate catabolic process	1
GO:0046328	regulation of JNK cascade	1
GO:0046320	regulation of fatty acid oxidation	1
GO:0046209	nitric oxide metabolic process	1
GO:0045930	negative regulation of mitotic cell cycle	1
GO:0045926	negative regulation of growth	1
GO:0045922	negative regulation of fatty acid metabolic process	1
GO:0045841	negative regulation of mitotic metaphase/anaphase transition	1
GO:0045839	negative regulation of mitotic nuclear division	1
GO:0045833	negative regulation of lipid metabolic process	1
GO:0045815	positive regulation of gene expression, epigenetic	1
GO:0045807	positive regulation of endocytosis	1
GO:0045793	positive regulation of cell size	1
GO:0045785	positive regulation of cell adhesion	1
GO:0045779	negative regulation of bone resorption	1
GO:0045724	positive regulation of cilium assembly	1
GO:0045722	positive regulation of gluconeogenesis	1
GO:0045685	regulation of glial cell differentiation	1
GO:0045666	positive regulation of neuron differentiation	1
GO:0045664	regulation of neuron differentiation	1
GO:0045652	regulation of megakaryocyte differentiation	1
GO:0045648	positive regulation of erythrocyte differentiation	1
GO:0045646	regulation of erythrocyte differentiation	1
GO:0045639	positive regulation of myeloid cell differentiation	1
GO:0045637	regulation of myeloid cell differentiation	1
GO:0045597	positive regulation of cell differentiation	1
GO:0045595	regulation of cell differentiation	1
GO:0045494	photoreceptor cell maintenance	1
GO:0045454	cell redox homeostasis	1
GO:0045446	endothelial cell differentiation	1
GO:0045429	positive regulation of nitric oxide biosynthetic process	1
GO:0045428	regulation of nitric oxide biosynthetic process	1
GO:0045346	regulation of MHC class II biosynthetic process	1
GO:0045342	MHC class II biosynthetic process	1
GO:0045216	cell-cell junction organization	1
GO:0045137	development of primary sexual characteristics	1
GO:0045091	regulation of single stranded viral RNA replication via double stranded DNA intermediate	1
GO:0045089	positive regulation of innate immune response	1
GO:0045087	innate immune response	1
GO:0045070	positive regulation of viral genome replication	1
GO:0045069	regulation of viral genome replication	1
GO:0045060	negative thymic T cell selection	1
GO:0045059	positive thymic T cell selection	1
GO:0045056	transcytosis	1
GO:0045023	G0 to G1 transition	1
GO:0045010	actin nucleation	1
GO:0045005	DNA-dependent DNA replication maintenance of fidelity	1
GO:0044872	lipoprotein localization	1
GO:0044827	modulation by host of viral genome replication	1
GO:0044819	mitotic G1/S transition checkpoint	1
GO:0044818	mitotic G2/M transition checkpoint	1
GO:0044788	modulation by host of viral process	1
GO:0044786	cell cycle DNA replication	1
GO:0044784	metaphase/anaphase transition of cell cycle	1
GO:0044783	G1 DNA damage checkpoint	1
GO:0044774	mitotic DNA integrity checkpoint	1
GO:0044773	mitotic DNA damage checkpoint	1
GO:0044766	multi-organism transport	1
GO:0044706	multi-multicellular organism process	1
GO:0044703	multi-organism reproductive process	1
GO:0044650	adhesion of symbiont to host cell	1
GO:0044458	motile cilium assembly	1
GO:0044409	entry into host	1
GO:0044406	adhesion of symbiont to host	1
GO:0044380	protein localization to cytoskeleton	1
GO:0044346	fibroblast apoptotic process	1
GO:0044321	response to leptin	1
GO:0044320	cellular response to leptin stimulus	1
GO:0044273	sulfur compound catabolic process	1
GO:0044262	cellular carbohydrate metabolic process	1
GO:0044092	negative regulation of molecular function	1
GO:0044042	glucan metabolic process	1
GO:0043982	histone H4-K8 acetylation	1
GO:0043981	histone H4-K5 acetylation	1
GO:0043970	histone H3-K9 acetylation	1
GO:0043968	histone H2A acetylation	1
GO:0043966	histone H3 acetylation	1
GO:0043687	post-translational protein modification	1
GO:0043648	dicarboxylic acid metabolic process	1
GO:0043628	ncRNA 3'-end processing	1
GO:0043624	cellular protein complex disassembly	1
GO:0043583	ear development	1
GO:0043547	positive regulation of GTPase activity	1
GO:0043543	protein acylation	1
GO:0043542	endothelial cell migration	1
GO:0043535	regulation of blood vessel endothelial cell migration	1
GO:0043534	blood vessel endothelial cell migration	1
GO:0043525	positive regulation of neuron apoptotic process	1
GO:0043518	negative regulation of DNA damage response, signal transduction by p53 class mediator	1
GO:0043517	positive regulation of DNA damage response, signal transduction by p53 class mediator	1
GO:0043516	regulation of DNA damage response, signal transduction by p53 class mediator	1
GO:0043491	protein kinase B signaling	1
GO:0043433	negative regulation of DNA-binding transcription factor activity	1
GO:0043414	macromolecule methylation	1
GO:0043413	macromolecule glycosylation	1
GO:0043406	positive regulation of MAP kinase activity	1
GO:0043405	regulation of MAP kinase activity	1
GO:0043403	skeletal muscle tissue regeneration	1
GO:0043393	regulation of protein binding	1
GO:0043383	negative T cell selection	1
GO:0043297	apical junction assembly	1
GO:0043281	regulation of cysteine-type endopeptidase activity involved in apoptotic process	1
GO:0043280	positive regulation of cysteine-type endopeptidase activity involved in apoptotic process	1
GO:0043279	response to alkaloid	1
GO:0043255	regulation of carbohydrate biosynthetic process	1
GO:0043249	erythrocyte maturation	1
GO:0043247	telomere maintenance in response to DNA damage	1
GO:0043171	peptide catabolic process	1
GO:0043153	entrainment of circadian clock by photoperiod	1
GO:0043123	positive regulation of I-kappaB kinase/NF-kappaB signaling	1
GO:0043122	regulation of I-kappaB kinase/NF-kappaB signaling	1
GO:0043116	negative regulation of vascular permeability	1
GO:0043114	regulation of vascular permeability	1
GO:0043112	receptor metabolic process	1
GO:0043087	regulation of GTPase activity	1
GO:0043039	tRNA aminoacylation	1
GO:0043038	amino acid activation	1
GO:0043031	negative regulation of macrophage activation	1
GO:0043010	camera-type eye development	1
GO:0042953	lipoprotein transport	1
GO:0042921	glucocorticoid receptor signaling pathway	1
GO:0042795	snRNA transcription by RNA polymerase II	1
GO:0042772	DNA damage response, signal transduction resulting in transcription	1
GO:0042771	intrinsic apoptotic signaling pathway in response to DNA damage by p53 class mediator	1
GO:0042770	signal transduction in response to DNA damage	1
GO:0042752	regulation of circadian rhythm	1
GO:0042733	embryonic digit morphogenesis	1
GO:0042692	muscle cell differentiation	1
GO:0042594	response to starvation	1
GO:0042590	antigen processing and presentation of exogenous peptide antigen via MHC class I	1
GO:0042461	photoreceptor cell development	1
GO:0042447	hormone catabolic process	1
GO:0042398	cellular modified amino acid biosynthetic process	1
GO:0042368	vitamin D biosynthetic process	1
GO:0042362	fat-soluble vitamin biosynthetic process	1
GO:0042339	keratan sulfate metabolic process	1
GO:0042330	taxis	1
GO:0042308	negative regulation of protein import into nucleus	1
GO:0042276	error-prone translesion synthesis	1
GO:0042255	ribosome assembly	1
GO:0042246	tissue regeneration	1
GO:0042219	cellular modified amino acid catabolic process	1
GO:0042157	lipoprotein metabolic process	1
GO:0042147	retrograde transport, endosome to Golgi	1
GO:0042136	neurotransmitter biosynthetic process	1
GO:0042133	neurotransmitter metabolic process	1
GO:0042107	cytokine metabolic process	1
GO:0042089	cytokine biosynthetic process	1
GO:0042063	gliogenesis	1
GO:0042060	wound healing	1
GO:0042035	regulation of cytokine biosynthetic process	1
GO:0040029	regulation of gene expression, epigenetic	1
GO:0040017	positive regulation of locomotion	1
GO:0040008	regulation of growth	1
GO:0040001	establishment of mitotic spindle localization	1
GO:0039692	single stranded viral RNA replication via double stranded DNA intermediate	1
GO:0038179	neurotrophin signaling pathway	1
GO:0038128	ERBB2 signaling pathway	1
GO:0038127	ERBB signaling pathway	1
GO:0038095	Fc-epsilon receptor signaling pathway	1
GO:0038092	nodal signaling pathway	1
GO:0036503	ERAD pathway	1
GO:0036500	ATF6-mediated unfolded protein response	1
GO:0036498	IRE1-mediated unfolded protein response	1
GO:0036445	neuronal stem cell division	1
GO:0036124	histone H3-K9 trimethylation	1
GO:0036003	positive regulation of transcription from RNA polymerase II promoter in response to stress	1
GO:0035994	response to muscle stretch	1
GO:0035904	aorta development	1
GO:0035878	nail development	1
GO:0035871	protein K11-linked deubiquitination	1
GO:0035864	response to potassium ion	1
GO:0035825	homologous recombination	1
GO:0035821	modification of morphology or physiology of other organism	1
GO:0035791	platelet-derived growth factor receptor-beta signaling pathway	1
GO:0035666	TRIF-dependent toll-like receptor signaling pathway	1
GO:0035601	protein deacylation	1
GO:0035567	non-canonical Wnt signaling pathway	1
GO:0035461	vitamin transmembrane transport	1
GO:0035404	histone-serine phosphorylation	1
GO:0035376	sterol import	1
GO:0035358	regulation of peroxisome proliferator activated receptor signaling pathway	1
GO:0035357	peroxisome proliferator activated receptor signaling pathway	1
GO:0035329	hippo signaling	1
GO:0035308	negative regulation of protein dephosphorylation	1
GO:0035305	negative regulation of dephosphorylation	1
GO:0035304	regulation of protein dephosphorylation	1
GO:0035303	regulation of dephosphorylation	1
GO:0035282	segmentation	1
GO:0035264	multicellular organism growth	1
GO:0035150	regulation of tube size	1
GO:0035113	embryonic appendage morphogenesis	1
GO:0035108	limb morphogenesis	1
GO:0035107	appendage morphogenesis	1
GO:0035094	response to nicotine	1
GO:0035082	axoneme assembly	1
GO:0035067	negative regulation of histone acetylation	1
GO:0034968	histone lysine methylation	1
GO:0034764	positive regulation of transmembrane transport	1
GO:0034762	regulation of transmembrane transport	1
GO:0034698	response to gonadotropin	1
GO:0034660	ncRNA metabolic process	1
GO:0034643	establishment of mitochondrion localization, microtubule-mediated	1
GO:0034637	cellular carbohydrate biosynthetic process	1
GO:0034440	lipid oxidation	1
GO:0034394	protein localization to cell surface	1
GO:0034393	positive regulation of smooth muscle cell apoptotic process	1
GO:0034391	regulation of smooth muscle cell apoptotic process	1
GO:0034390	smooth muscle cell apoptotic process	1
GO:0034384	high-density lipoprotein particle clearance	1
GO:0034381	plasma lipoprotein particle clearance	1
GO:0034379	very-low-density lipoprotein particle assembly	1
GO:0034378	chylomicron assembly	1
GO:0034377	plasma lipoprotein particle assembly	1
GO:0034349	glial cell apoptotic process	1
GO:0034340	response to type I interferon	1
GO:0034333	adherens junction assembly	1
GO:0034332	adherens junction organization	1
GO:0034315	regulation of Arp2/3 complex-mediated actin nucleation	1
GO:0034314	Arp2/3 complex-mediated actin nucleation	1
GO:0034310	primary alcohol catabolic process	1
GO:0034284	response to monosaccharide	1
GO:0034244	negative regulation of transcription elongation from RNA polymerase II promoter	1
GO:0034220	ion transmembrane transport	1
GO:0034143	regulation of toll-like receptor 4 signaling pathway	1
GO:0034138	toll-like receptor 3 signaling pathway	1
GO:0034134	toll-like receptor 2 signaling pathway	1
GO:0034104	negative regulation of tissue remodeling	1
GO:0034101	erythrocyte homeostasis	1
GO:0034067	protein localization to Golgi apparatus	1
GO:0034063	stress granule assembly	1
GO:0034032	purine nucleoside bisphosphate metabolic process	1
GO:0033993	response to lipid	1
GO:0033875	ribonucleoside bisphosphate metabolic process	1
GO:0033865	nucleoside bisphosphate metabolic process	1
GO:0033692	cellular polysaccharide biosynthetic process	1
GO:0033619	membrane protein proteolysis	1
GO:0033574	response to testosterone	1
GO:0033540	fatty acid beta-oxidation using acyl-CoA oxidase	1
GO:0033344	cholesterol efflux	1
GO:0033260	nuclear DNA replication	1
GO:0033234	negative regulation of protein sumoylation	1
GO:0033210	leptin-mediated signaling pathway	1
GO:0033194	response to hydroperoxide	1
GO:0033157	regulation of intracellular protein transport	1
GO:0033151	V(D)J recombination	1
GO:0033138	positive regulation of peptidyl-serine phosphorylation	1
GO:0033135	regulation of peptidyl-serine phosphorylation	1
GO:0033127	regulation of histone phosphorylation	1
GO:0033089	positive regulation of T cell differentiation in thymus	1
GO:0033048	negative regulation of mitotic sister chromatid segregation	1
GO:0033047	regulation of mitotic sister chromatid segregation	1
GO:0033046	negative regulation of sister chromatid segregation	1
GO:0033045	regulation of sister chromatid segregation	1
GO:0033002	muscle cell proliferation	1
GO:0032988	ribonucleoprotein complex disassembly	1
GO:0032984	protein-containing complex disassembly	1
GO:0032966	negative regulation of collagen biosynthetic process	1
GO:0032922	circadian regulation of gene expression	1
GO:0032870	cellular response to hormone stimulus	1
GO:0032869	cellular response to insulin stimulus	1
GO:0032868	response to insulin	1
GO:0032835	glomerulus development	1
GO:0032802	low-density lipoprotein particle receptor catabolic process	1
GO:0032793	positive regulation of CREB transcription factor activity	1
GO:0032785	negative regulation of DNA-templated transcription, elongation	1
GO:0032784	regulation of DNA-templated transcription, elongation	1
GO:0032769	negative regulation of monooxygenase activity	1
GO:0032768	regulation of monooxygenase activity	1
GO:0032757	positive regulation of interleukin-8 production	1
GO:0032695	negative regulation of interleukin-12 production	1
GO:0032680	regulation of tumor necrosis factor production	1
GO:0032677	regulation of interleukin-8 production	1
GO:0032655	regulation of interleukin-12 production	1
GO:0032640	tumor necrosis factor production	1
GO:0032637	interleukin-8 production	1
GO:0032615	interleukin-12 production	1
GO:0032606	type I interferon production	1
GO:0032543	mitochondrial translation	1
GO:0032530	regulation of microvillus organization	1
GO:0032528	microvillus organization	1
GO:0032527	protein exit from endoplasmic reticulum	1
GO:0032507	maintenance of protein location in cell	1
GO:0032506	cytokinetic process	1
GO:0032504	multicellular organism reproduction	1
GO:0032496	response to lipopolysaccharide	1
GO:0032495	response to muramyl dipeptide	1
GO:0032494	response to peptidoglycan	1
GO:0032486	Rap protein signal transduction	1
GO:0032481	positive regulation of type I interferon production	1
GO:0032479	regulation of type I interferon production	1
GO:0032467	positive regulation of cytokinesis	1
GO:0032465	regulation of cytokinesis	1
GO:0032456	endocytic recycling	1
GO:0032436	positive regulation of proteasomal ubiquitin-dependent protein catabolic process	1
GO:0032429	regulation of phospholipase A2 activity	1
GO:0032388	positive regulation of intracellular transport	1
GO:0032386	regulation of intracellular transport	1
GO:0032376	positive regulation of cholesterol transport	1
GO:0032374	regulation of cholesterol transport	1
GO:0032373	positive regulation of sterol transport	1
GO:0032371	regulation of sterol transport	1
GO:0032368	regulation of lipid transport	1
GO:0032365	intracellular lipid transport	1
GO:0032354	response to follicle-stimulating hormone	1
GO:0032353	negative regulation of hormone biosynthetic process	1
GO:0032351	negative regulation of hormone metabolic process	1
GO:0032332	positive regulation of chondrocyte differentiation	1
GO:0032259	methylation	1
GO:0032232	negative regulation of actin filament bundle assembly	1
GO:0032212	positive regulation of telomere maintenance via telomerase	1
GO:0032210	regulation of telomere maintenance via telomerase	1
GO:0032206	positive regulation of telomere maintenance	1
GO:0032201	telomere maintenance via semi-conservative replication	1
GO:0032147	activation of protein kinase activity	1
GO:0032102	negative regulation of response to external stimulus	1
GO:0032101	regulation of response to external stimulus	1
GO:0032092	positive regulation of protein binding	1
GO:0032091	negative regulation of protein binding	1
GO:0032088	negative regulation of NF-kappaB transcription factor activity	1
GO:0032042	mitochondrial DNA metabolic process	1
GO:0032007	negative regulation of TOR signaling	1
GO:0032006	regulation of TOR signaling	1
GO:0031958	corticosteroid receptor signaling pathway	1
GO:0031937	positive regulation of chromatin silencing	1
GO:0031935	regulation of chromatin silencing	1
GO:0031929	TOR signaling	1
GO:0031669	cellular response to nutrient levels	1
GO:0031668	cellular response to extracellular stimulus	1
GO:0031665	negative regulation of lipopolysaccharide-mediated signaling pathway	1
GO:0031623	receptor internalization	1
GO:0031577	spindle checkpoint	1
GO:0031572	G2 DNA damage checkpoint	1
GO:0031571	mitotic G1 DNA damage checkpoint	1
GO:0031532	actin cytoskeleton reorganization	1
GO:0031529	ruffle organization	1
GO:0031503	protein-containing complex localization	1
GO:0031398	positive regulation of protein ubiquitination	1
GO:0031349	positive regulation of defense response	1
GO:0031348	negative regulation of defense response	1
GO:0031347	regulation of defense response	1
GO:0031330	negative regulation of cellular catabolic process	1
GO:0031297	replication fork processing	1
GO:0031293	membrane protein intracellular domain proteolysis	1
GO:0031145	anaphase-promoting complex-dependent catabolic process	1
GO:0031124	mRNA 3'-end processing	1
GO:0031123	RNA 3'-end processing	1
GO:0031115	negative regulation of microtubule polymerization	1
GO:0031098	stress-activated protein kinase signaling cascade	1
GO:0031065	positive regulation of histone deacetylation	1
GO:0031062	positive regulation of histone methylation	1
GO:0031061	negative regulation of histone methylation	1
GO:0031060	regulation of histone methylation	1
GO:0031056	regulation of histone modification	1
GO:0030970	retrograde protein transport, ER to cytosol	1
GO:0030968	endoplasmic reticulum unfolded protein response	1
GO:0030902	hindbrain development	1
GO:0030900	forebrain development	1
GO:0030889	negative regulation of B cell proliferation	1
GO:0030812	negative regulation of nucleotide catabolic process	1
GO:0030728	ovulation	1
GO:0030656	regulation of vitamin metabolic process	1
GO:0030433	ubiquitin-dependent ERAD pathway	1
GO:0030397	membrane disassembly	1
GO:0030336	negative regulation of cell migration	1
GO:0030335	positive regulation of cell migration	1
GO:0030330	DNA damage response, signal transduction by p53 class mediator	1
GO:0030326	embryonic limb morphogenesis	1
GO:0030301	cholesterol transport	1
GO:0030299	intestinal cholesterol absorption	1
GO:0030260	entry into host cell	1
GO:0030258	lipid modification	1
GO:0030219	megakaryocyte differentiation	1
GO:0030218	erythrocyte differentiation	1
GO:0030213	hyaluronan biosynthetic process	1
GO:0030183	B cell differentiation	1
GO:0030178	negative regulation of Wnt signaling pathway	1
GO:0030155	regulation of cell adhesion	1
GO:0030111	regulation of Wnt signaling pathway	1
GO:0030100	regulation of endocytosis	1
GO:0030097	hemopoiesis	1
GO:0030073	insulin secretion	1
GO:0030072	peptide hormone secretion	1
GO:0030071	regulation of mitotic metaphase/anaphase transition	1
GO:0030033	microvillus assembly	1
GO:0023061	signal release	1
GO:0022604	regulation of cell morphogenesis	1
GO:0022603	regulation of anatomical structure morphogenesis	1
GO:0022412	cellular process involved in reproduction in multicellular organism	1
GO:0021987	cerebral cortex development	1
GO:0021978	telencephalon regionalization	1
GO:0021955	central nervous system neuron axonogenesis	1
GO:0021954	central nervous system neuron development	1
GO:0021953	central nervous system neuron differentiation	1
GO:0021936	regulation of cerebellar granule cell precursor proliferation	1
GO:0021930	cerebellar granule cell precursor proliferation	1
GO:0021924	cell proliferation in external granule layer	1
GO:0021854	hypothalamus development	1
GO:0021819	layer formation in cerebral cortex	1
GO:0021794	thalamus development	1
GO:0021782	glial cell development	1
GO:0021766	hippocampus development	1
GO:0021761	limbic system development	1
GO:0021697	cerebellar cortex formation	1
GO:0021670	lateral ventricle development	1
GO:0021543	pallium development	1
GO:0021537	telencephalon development	1
GO:0021534	cell proliferation in hindbrain	1
GO:0021532	neural tube patterning	1
GO:0021517	ventral spinal cord development	1
GO:0021511	spinal cord patterning	1
GO:0021510	spinal cord development	1
GO:0019985	translesion synthesis	1
GO:0019953	sexual reproduction	1
GO:0019935	cyclic-nucleotide-mediated signaling	1
GO:0019933	cAMP-mediated signaling	1
GO:0019692	deoxyribose phosphate metabolic process	1
GO:0019395	fatty acid oxidation	1
GO:0019371	cyclooxygenase pathway	1
GO:0019370	leukotriene biosynthetic process	1
GO:0019321	pentose metabolic process	1
GO:0019218	regulation of steroid metabolic process	1
GO:0019216	regulation of lipid metabolic process	1
GO:0019184	nonribosomal peptide biosynthetic process	1
GO:0019079	viral genome replication	1
GO:0019068	virion assembly	1
GO:0018212	peptidyl-tyrosine modification	1
GO:0018209	peptidyl-serine modification	1
GO:0018208	peptidyl-proline modification	1
GO:0018205	peptidyl-lysine modification	1
GO:0018146	keratan sulfate biosynthetic process	1
GO:0018108	peptidyl-tyrosine phosphorylation	1
GO:0018023	peptidyl-lysine trimethylation	1
GO:0018022	peptidyl-lysine methylation	1
GO:0017157	regulation of exocytosis	1
GO:0017156	calcium ion regulated exocytosis	1
GO:0017085	response to insecticide	1
GO:0016575	histone deacetylation	1
GO:0016572	histone phosphorylation	1
GO:0016571	histone methylation	1
GO:0016477	cell migration	1
GO:0016458	gene silencing	1
GO:0016311	dephosphorylation	1
GO:0016266	O-glycan processing	1
GO:0016236	macroautophagy	1
GO:0016233	telomere capping	1
GO:0016126	sterol biosynthetic process	1
GO:0016101	diterpenoid metabolic process	1
[truncated: 320 more rows]

## Sheet: CC
GO term	GO description	Number of RCSs
GO:1903561	extracellular vesicle	9
GO:0070062	extracellular exosome	9
GO:0044430	cytoskeletal part	8
GO:0044427	chromosomal part	8
GO:0005694	chromosome	8
GO:0120025	plasma membrane bounded cell projection	7
GO:0042995	cell projection	7
GO:0015630	microtubule cytoskeleton	7
GO:0005856	cytoskeleton	7
GO:1990904	ribonucleoprotein complex	6
GO:1902494	catalytic complex	6
GO:0120038	plasma membrane bounded cell projection part	6
GO:0044463	cell projection part	6
GO:0044451	nucleoplasm part	6
GO:0005739	mitochondrion	6
GO:0150034	distal axon	5
GO:0098687	chromosomal region	5
GO:0097458	neuron part	5
GO:0070161	anchoring junction	5
GO:0045335	phagocytic vesicle	5
GO:0044454	nuclear chromosome part	5
GO:0034399	nuclear periphery	5
GO:0030424	axon	5
GO:0030055	cell-substrate junction	5
GO:0005925	focal adhesion	5
GO:0005924	cell-substrate adherens junction	5
GO:0005912	adherens junction	5
GO:0005813	centrosome	5
GO:0000228	nuclear chromosome	5
GO:1904813	ficolin-1-rich granule lumen	4
GO:0101002	ficolin-1-rich granule	4
GO:0099568	cytoplasmic region	4
GO:0099512	supramolecular fiber	4
GO:0099081	supramolecular polymer	4
GO:0099080	supramolecular complex	4
GO:0098805	whole membrane	4
GO:0072562	blood microparticle	4
GO:0061695	transferase complex, transferring phosphorus-containing groups	4
GO:0060205	cytoplasmic vesicle lumen	4
GO:0044441	ciliary part	4
GO:0043005	neuron projection	4
GO:0031983	vesicle lumen	4
GO:0030139	endocytic vesicle	4
GO:0030054	cell junction	4
GO:0016604	nuclear body	4
GO:0016363	nuclear matrix	4
GO:0005929	cilium	4
GO:0005819	spindle	4
GO:0005815	microtubule organizing center	4
GO:0005768	endosome	4
GO:0005730	nucleolus	4
GO:0000776	kinetochore	4
GO:0000775	chromosome, centromeric region	4
GO:1990234	transferase complex	3
GO:0099513	polymeric cytoskeletal fiber	3
GO:0099503	secretory vesicle	3
GO:0098978	glutamatergic synapse	3
GO:0098794	postsynapse	3
GO:0098791	Golgi subcompartment	3
GO:0098588	bounding membrane of organelle	3
GO:0097470	ribbon synapse	3
GO:0071007	U2-type catalytic step 2 spliceosome	3
GO:0061827	sperm head	3
GO:0048770	pigment granule	3
GO:0048471	perinuclear region of cytoplasm	3
GO:0045120	pronucleus	3
GO:0044450	microtubule organizing center part	3
GO:0044431	Golgi apparatus part	3
GO:0043601	nuclear replisome	3
GO:0043596	nuclear replication fork	3
GO:0043189	H4/H2A histone acetyltransferase complex	3
GO:0042470	melanosome	3
GO:0035267	NuA4 histone acetyltransferase complex	3
GO:0034774	secretory granule lumen	3
GO:0033267	axon part	3
GO:0032993	protein-DNA complex	3
GO:0031984	organelle subcompartment	3
GO:0030894	replisome	3
GO:0030666	endocytic vesicle membrane	3
GO:0030659	cytoplasmic vesicle membrane	3
GO:0030427	site of polarized growth	3
GO:0030426	growth cone	3
GO:0030141	secretory granule	3
GO:0012506	vesicle membrane	3
GO:0005938	cell cortex	3
GO:0005911	cell-cell junction	3
GO:0005871	kinesin complex	3
GO:0005814	centriole	3
GO:0005794	Golgi apparatus	3
GO:0005759	mitochondrial matrix	3
GO:0005662	DNA replication factor A complex	3
GO:0005657	replication fork	3
GO:0000784	nuclear chromosome, telomeric region	3
GO:0000781	chromosome, telomeric region	3
GO:1904949	ATPase complex	2
GO:1902911	protein kinase complex	2
GO:1902562	H4 histone acetyltransferase complex	2
GO:1902493	acetyltransferase complex	2
GO:0120114	Sm-like protein family complex	2
GO:0098793	presynapse	2
GO:0098685	Schaffer collateral - CA1 synapse	2
GO:0097526	spliceosomal tri-snRNP complex	2
GO:0097525	spliceosomal snRNP complex	2
GO:0097447	dendritic tree	2
GO:0097346	INO80-type complex	2
GO:0097223	sperm part	2
GO:0090723	growth cone part	2
GO:0072686	mitotic spindle	2
GO:0071339	MLL1 complex	2
GO:0071013	catalytic step 2 spliceosome	2
GO:0071011	precatalytic spliceosome	2
GO:0071005	U2-type precatalytic spliceosome	2
GO:0070603	SWI/SNF superfamily-type complex	2
GO:0060198	clathrin-sculpted vesicle	2
GO:0046540	U4/U6 x U5 tri-snRNP complex	2
GO:0045202	synapse	2
GO:0044665	MLL1/2 complex	2
GO:0044449	contractile fiber part	2
GO:0044448	cell cortex part	2
GO:0044445	cytosolic part	2
GO:0044440	endosomal part	2
GO:0044437	vacuolar part	2
GO:0044433	cytoplasmic vesicle part	2
GO:0044429	mitochondrial part	2
GO:0044306	neuron projection terminus	2
GO:0044305	calyx of Held	2
GO:0043679	axon terminus	2
GO:0043292	contractile fiber	2
GO:0036477	somatodendritic compartment	2
GO:0036064	ciliary basal body	2
GO:0036038	MKS complex	2
GO:0035869	ciliary transition zone	2
GO:0035371	microtubule plus-end	2
GO:0035097	histone methyltransferase complex	2
GO:0034708	methyltransferase complex	2
GO:0034451	centriolar satellite	2
GO:0033202	DNA helicase complex	2
GO:0032838	plasma membrane bounded cell projection cytoplasm	2
GO:0031975	envelope	2
GO:0031967	organelle envelope	2
GO:0031941	filamentous actin	2
GO:0031674	I band	2
GO:0031672	A band	2
GO:0031514	motile cilium	2
GO:0031430	M band	2
GO:0031258	lamellipodium membrane	2
GO:0031252	cell leading edge	2
GO:0031248	protein acetyltransferase complex	2
GO:0031011	Ino80 complex	2
GO:0030863	cortical cytoskeleton	2
GO:0030665	clathrin-coated vesicle membrane	2
GO:0030662	coated vesicle membrane	2
GO:0030532	small nuclear ribonucleoprotein complex	2
GO:0030496	midbody	2
GO:0030425	dendrite	2
GO:0030136	clathrin-coated vesicle	2
GO:0030135	coated vesicle	2
GO:0030027	lamellipodium	2
GO:0030017	sarcomere	2
GO:0030016	myofibril	2
GO:0016607	nuclear speck	2
GO:0016605	PML body	2
GO:0016234	inclusion body	2
GO:0015629	actin cytoskeleton	2
GO:0010008	endosome membrane	2
GO:0009986	cell surface	2
GO:0009897	external side of plasma membrane	2
GO:0008180	COP9 signalosome	2
GO:0005885	Arp2/3 protein complex	2
GO:0005884	actin filament	2
GO:0005876	spindle microtubule	2
GO:0005875	microtubule associated complex	2
GO:0005874	microtubule	2
GO:0005802	trans-Golgi network	2
GO:0005684	U2-type spliceosomal complex	2
GO:0005681	spliceosomal complex	2
GO:0001726	ruffle	2
GO:0000922	spindle pole	2
GO:0000793	condensed chromosome	2
GO:0000791	euchromatin	2
GO:0000790	nuclear chromatin	2
GO:0000785	chromatin	2
GO:0000779	condensed chromosome, centromeric region	2
GO:0000777	condensed chromosome kinetochore	2
GO:0000151	ubiquitin ligase complex	2
GO:0000139	Golgi membrane	2
GO:0000123	histone acetyltransferase complex	2
GO:1990777	lipoprotein particle	1
GO:1990752	microtubule end	1
GO:1990023	mitotic spindle midzone	1
GO:1904724	tertiary granule lumen	1
GO:1904115	axon cytoplasm	1
GO:1902554	serine/threonine protein kinase complex	1
GO:0120111	neuron projection cytoplasm	1
GO:0101031	chaperone complex	1
GO:0099524	postsynaptic cytosol	1
GO:0099501	exocytic vesicle membrane	1
GO:0099086	synaptonemal structure	1
GO:0098862	cluster of actin-based cell projections	1
GO:0098857	membrane microdomain	1
GO:0098852	lytic vacuole membrane	1
GO:0098827	endoplasmic reticulum subcompartment	1
GO:0098802	plasma membrane receptor complex	1
GO:0098798	mitochondrial protein complex	1
GO:0098589	membrane region	1
GO:0098563	intrinsic component of synaptic vesicle membrane	1
GO:0098562	cytoplasmic side of membrane	1
GO:0097733	photoreceptor cell cilium	1
GO:0097731	9+0 non-motile cilium	1
GO:0097730	non-motile cilium	1
GO:0097729	9+2 motile cilium	1
GO:0097546	ciliary base	1
GO:0097014	ciliary plasm	1
GO:0090734	site of DNA damage	1
GO:0072687	meiotic spindle	1
GO:0071682	endocytic vesicle lumen	1
GO:0070820	tertiary granule	1
GO:0070382	exocytic vesicle	1
GO:0070160	tight junction	1
GO:0055038	recycling endosome membrane	1
GO:0055037	recycling endosome	1
GO:0055029	nuclear DNA-directed RNA polymerase complex	1
GO:0051233	spindle midzone	1
GO:0048188	Set1C/COMPASS complex	1
GO:0045177	apical part of cell	1
GO:0045171	intercellular bridge	1
GO:0045121	membrane raft	1
GO:0045111	intermediate filament cytoskeleton	1
GO:0044615	nuclear pore nuclear basket	1
GO:0044456	synapse part	1
GO:0044447	axoneme part	1
GO:0044439	peroxisomal part	1
GO:0044438	microbody part	1
GO:0044432	endoplasmic reticulum part	1
GO:0044391	ribosomal subunit	1
GO:0044322	endoplasmic reticulum quality control compartment	1
GO:0044297	cell body	1
GO:0044295	axonal growth cone	1
GO:0044292	dendrite terminus	1
GO:0044217	other organism part	1
GO:0044216	other organism cell	1
GO:0044215	other organism	1
GO:0043657	host cell	1
GO:0043296	apical junction complex	1
GO:0043235	receptor complex	1
GO:0043202	lysosomal lumen	1
GO:0043025	neuronal cell body	1
GO:0042579	microbody	1
GO:0042405	nuclear inclusion body	1
GO:0042175	nuclear outer membrane-endoplasmic reticulum membrane network	1
GO:0036126	sperm flagellum	1
GO:0036020	endolysosome membrane	1
GO:0035861	site of double-strand break	1
GO:0035631	CD40 receptor complex	1
GO:0035145	exon-exon junction complex	1
GO:0034362	low-density lipoprotein particle	1
GO:0034358	plasma lipoprotein particle	1
GO:0033270	paranode region of axon	1
GO:0032994	protein-lipid complex	1
GO:0032806	carboxy-terminal domain protein kinase complex	1
GO:0032588	trans-Golgi network membrane	1
GO:0032587	ruffle membrane	1
GO:0032580	Golgi cisterna membrane	1
GO:0032391	photoreceptor connecting cilium	1
GO:0032155	cell division site part	1
GO:0032154	cleavage furrow	1
GO:0032153	cell division site	1
GO:0032045	guanyl-nucleotide exchange factor complex	1
GO:0031985	Golgi cisterna	1
GO:0031968	organelle outer membrane	1
GO:0031966	mitochondrial membrane	1
GO:0031965	nuclear membrane	1
GO:0031907	microbody lumen	1
GO:0031904	endosome lumen	1
GO:0031301	integral component of organelle membrane	1
GO:0031300	intrinsic component of organelle membrane	1
GO:0031256	leading edge membrane	1
GO:0031227	intrinsic component of endoplasmic reticulum membrane	1
GO:0031201	SNARE complex	1
GO:0031143	pseudopodium	1
GO:0031093	platelet alpha granule lumen	1
GO:0031091	platelet alpha granule	1
GO:0030904	retromer complex	1
GO:0030880	RNA polymerase complex	1
GO:0030864	cortical actin cytoskeleton	1
GO:0030677	ribonuclease P complex	1
GO:0030672	synaptic vesicle membrane	1
GO:0030670	phagocytic vesicle membrane	1
GO:0030663	COPI-coated vesicle membrane	1
GO:0030658	transport vesicle membrane	1
GO:0030286	dynein complex	1
GO:0030285	integral component of synaptic vesicle membrane	1
GO:0030176	integral component of endoplasmic reticulum membrane	1
GO:0030133	transport vesicle	1
GO:0030126	COPI vesicle coat	1
GO:0030018	Z disc	1
GO:0019908	nuclear cyclin-dependent protein kinase holoenzyme complex	1
GO:0019867	outer membrane	1
GO:0019866	organelle inner membrane	1
GO:0018995	host	1
GO:0017101	aminoacyl-tRNA synthetase multienzyme complex	1
GO:0016591	RNA polymerase II, holoenzyme	1
GO:0016529	sarcoplasmic reticulum	1
GO:0016528	sarcoplasm	1
GO:0016323	basolateral plasma membrane	1
GO:0016235	aggresome	1
GO:0015935	small ribosomal subunit	1
GO:0015934	large ribosomal subunit	1
GO:0015030	Cajal body	1
GO:0010369	chromocenter	1
GO:0009898	cytoplasmic side of plasma membrane	1
GO:0008021	synaptic vesicle	1
GO:0005930	axoneme	1
GO:0005923	bicellular tight junction	1
GO:0005916	fascia adherens	1
GO:0005905	clathrin-coated pit	1
GO:0005903	brush border	1
GO:0005902	microvillus	1
GO:0005881	cytoplasmic microtubule	1
GO:0005868	cytoplasmic dynein complex	1
GO:0005858	axonemal dynein complex	1
GO:0005840	ribosome	1
GO:0005795	Golgi stack	1
GO:0005793	endoplasmic reticulum-Golgi intermediate compartment	1
GO:0005790	smooth endoplasmic reticulum	1
GO:0005789	endoplasmic reticulum membrane	1
GO:0005788	endoplasmic reticulum lumen	1
GO:0005783	endoplasmic reticulum	1
GO:0005782	peroxisomal matrix	1
GO:0005777	peroxisome	1
GO:0005775	vacuolar lumen	1
GO:0005774	vacuolar membrane	1
GO:0005773	vacuole	1
GO:0005769	early endosome	1
GO:0005765	lysosomal membrane	1
GO:0005764	lysosome	1
GO:0005763	mitochondrial small ribosomal subunit	1
GO:0005762	mitochondrial large ribosomal subunit	1
GO:0005761	mitochondrial ribosome	1
GO:0005743	mitochondrial inner membrane	1
GO:0005741	mitochondrial outer membrane	1
GO:0005740	mitochondrial envelope	1
GO:0005719	nuclear euchromatin	1
GO:0005689	U12-type spliceosomal complex	1
GO:0005671	Ada2/Gcn5/Ada3 transcription activator complex	1
GO:0005665	RNA polymerase II, core complex	1
GO:0005652	nuclear lamina	1
GO:0005635	nuclear envelope	1
GO:0000940	condensed chromosome outer kinetochore	1
GO:0000800	lateral element	1
GO:0000795	synaptonemal complex	1
GO:0000794	condensed nuclear chromosome	1
GO:0000792	heterochromatin	1
GO:0000780	condensed nuclear chromosome, centromeric region	1
GO:0000428	DNA-directed RNA polymerase complex	1
GO:0000323	lytic vacuole	1
GO:0000315	organellar large ribosomal subunit	1
GO:0000314	organellar small ribosomal subunit	1
GO:0000313	organellar ribosome	1
GO:0000109	nucleotide-excision repair complex	1

## Sheet: MF
GO term	GO description	Number of RCSs
GO:1901265	nucleoside phosphate binding	11
GO:0000166	nucleotide binding	11
GO:0097367	carbohydrate derivative binding	10
GO:0035639	purine ribonucleoside triphosphate binding	9
GO:0032555	purine ribonucleotide binding	9
GO:0032553	ribonucleotide binding	9
GO:0019899	enzyme binding	9
GO:0017076	purine nucleotide binding	9
GO:0032559	adenyl ribonucleotide binding	8
GO:0030554	adenyl nucleotide binding	8
GO:0008144	drug binding	8
GO:0005524	ATP binding	8
GO:0017111	nucleoside-triphosphatase activity	7
GO:0003723	RNA binding	7
GO:0044877	protein-containing complex binding	6
GO:0042623	ATPase activity, coupled	6
GO:0019901	protein kinase binding	6
GO:0016818	hydrolase activity, acting on acid anhydrides, in phosphorus-containing anhydrides	6
GO:0016817	hydrolase activity, acting on acid anhydrides	6
GO:0016462	pyrophosphatase activity	6
GO:0008092	cytoskeletal protein binding	6
GO:0050839	cell adhesion molecule binding	5
GO:0045296	cadherin binding	5
GO:0042802	identical protein binding	5
GO:0019900	kinase binding	5
GO:0016887	ATPase activity	5
GO:0016787	hydrolase activity	5
GO:0003677	DNA binding	5
GO:0140097	catalytic activity, acting on DNA	4
GO:0016853	isomerase activity	4
GO:0016829	lyase activity	4
GO:0016491	oxidoreductase activity	4
GO:0004386	helicase activity	4
GO:0140098	catalytic activity, acting on RNA	3
GO:0140096	catalytic activity, acting on a protein	3
GO:0098772	molecular function regulator	3
GO:0070182	DNA polymerase binding	3
GO:0051087	chaperone binding	3
GO:0051082	unfolded protein binding	3
GO:0051020	GTPase binding	3
GO:0048037	cofactor binding	3
GO:0047485	protein N-terminus binding	3
GO:0044389	ubiquitin-like protein ligase binding	3
GO:0044183	protein binding involved in protein folding	3
GO:0043177	organic acid binding	3
GO:0042826	histone deacetylase binding	3
GO:0035326	enhancer binding	3
GO:0031625	ubiquitin protein ligase binding	3
GO:0031406	carboxylic acid binding	3
GO:0023026	MHC class II protein complex binding	3
GO:0019904	protein domain specific binding	3
GO:0016835	carbon-oxygen lyase activity	3
GO:0016773	phosphotransferase activity, alcohol group as acceptor	3
GO:0016740	transferase activity	3
GO:0015631	tubulin binding	3
GO:0008094	DNA-dependent ATPase activity	3
GO:0005198	structural molecule activity	3
GO:0004672	protein kinase activity	3
GO:0003924	GTPase activity	3
GO:0003682	chromatin binding	3
GO:0003678	DNA helicase activity	3
GO:0001158	enhancer sequence-specific DNA binding	3
GO:0001091	RNA polymerase II basal transcription factor binding	3
GO:0000980	RNA polymerase II distal enhancer sequence-specific DNA binding	3
GO:1901981	phosphatidylinositol phosphate binding	2
GO:0099186	structural constituent of postsynapse	2
GO:0098918	structural constituent of synapse	2
GO:0098847	sequence-specific single stranded DNA binding	2
GO:0097718	disordered domain specific binding	2
GO:0097110	scaffold protein binding	2
GO:0070035	purine NTP-dependent helicase activity	2
GO:0060590	ATPase regulator activity	2
GO:0051287	NAD binding	2
GO:0051019	mitogen-activated protein kinase binding	2
GO:0051015	actin filament binding	2
GO:0051010	microtubule plus-end binding	2
GO:0050662	coenzyme binding	2
GO:0050661	NADP binding	2
GO:0048029	monosaccharide binding	2
GO:0043531	ADP binding	2
GO:0043015	gamma-tubulin binding	2
GO:0042803	protein homodimerization activity	2
GO:0042277	peptide binding	2
GO:0035259	glucocorticoid receptor binding	2
GO:0035173	histone kinase activity	2
GO:0035091	phosphatidylinositol binding	2
GO:0032561	guanyl ribonucleotide binding	2
GO:0032550	purine ribonucleoside binding	2
GO:0032549	ribonucleoside binding	2
GO:0032404	mismatch repair complex binding	2
GO:0031267	small GTPase binding	2
GO:0031072	heat shock protein binding	2
GO:0030246	carbohydrate binding	2
GO:0023023	MHC protein complex binding	2
GO:0019887	protein kinase regulator activity	2
GO:0019207	kinase regulator activity	2
GO:0019001	guanyl nucleotide binding	2
GO:0017124	SH3 domain binding	2
GO:0017016	Ras GTPase binding	2
GO:0016903	oxidoreductase activity, acting on the aldehyde or oxo group of donors	2
GO:0016895	exodeoxyribonuclease activity, producing 5'-phosphomonoesters	2
GO:0016891	endoribonuclease activity, producing 5'-phosphomonoesters	2
GO:0016874	ligase activity	2
GO:0016788	hydrolase activity, acting on ester bonds	2
GO:0016772	transferase activity, transferring phosphorus-containing groups	2
GO:0016746	transferase activity, transferring acyl groups	2
GO:0016620	oxidoreductase activity, acting on the aldehyde or oxo group of donors, NAD or NADP as acceptor	2
GO:0016616	oxidoreductase activity, acting on the CH-OH group of donors, NAD or NADP as acceptor	2
GO:0016614	oxidoreductase activity, acting on CH-OH group of donors	2
GO:0016597	amino acid binding	2
GO:0016301	kinase activity	2
GO:0016018	cyclosporin A binding	2
GO:0008409	5'-3' exonuclease activity	2
GO:0008134	transcription factor binding	2
GO:0008026	ATP-dependent helicase activity	2
GO:0008017	microtubule binding	2
GO:0005525	GTP binding	2
GO:0005522	profilin binding	2
GO:0005509	calcium ion binding	2
GO:0005200	structural constituent of cytoskeleton	2
GO:0005102	signaling receptor binding	2
GO:0004674	protein serine/threonine kinase activity	2
GO:0004529	exodeoxyribonuclease activity	2
GO:0003785	actin monomer binding	2
GO:0003779	actin binding	2
GO:0003777	microtubule motor activity	2
GO:0003774	motor activity	2
GO:0003714	transcription corepressor activity	2
GO:0003712	transcription coregulator activity	2
GO:0003697	single-stranded DNA binding	2
GO:0003690	double-stranded DNA binding	2
GO:0002020	protease binding	2
GO:0001883	purine nucleoside binding	2
GO:0001882	nucleoside binding	2
GO:0001671	ATPase activator activity	2
GO:0001664	G protein-coupled receptor binding	2
GO:0001099	basal RNA polymerase II transcription machinery binding	2
GO:0001098	basal transcription machinery binding	2
GO:0001012	RNA polymerase II regulatory region DNA binding	2
GO:0000977	RNA polymerase II regulatory region sequence-specific DNA binding	2
GO:0000976	transcription regulatory region sequence-specific DNA binding	2
GO:1990939	ATP-dependent microtubule motor activity	1
GO:1990841	promoter-specific chromatin binding	1
GO:1990837	sequence-specific double-stranded DNA binding	1
GO:1902936	phosphatidylinositol bisphosphate binding	1
GO:1901681	sulfur compound binding	1
GO:1901567	fatty acid derivative binding	1
GO:1900750	oligopeptide binding	1
GO:0140223	general transcription initiation factor activity	1
GO:0140103	catalytic activity, acting on a glycoprotein	1
GO:0140101	catalytic activity, acting on a tRNA	1
GO:0140078	class I DNA-(apurinic or apyrimidinic site) endonuclease activity	1
GO:0140034	methylation-dependent protein binding	1
GO:0140030	modification-dependent protein binding	1
GO:0104005	hijacked molecular function	1
GO:0098641	cadherin binding involved in cell-cell adhesion	1
GO:0097747	RNA polymerase activity	1
GO:0097617	annealing activity	1
GO:0097472	cyclin-dependent protein kinase activity	1
GO:0080025	phosphatidylinositol-3,5-bisphosphate binding	1
GO:0071949	FAD binding	1
GO:0071814	protein-lipid complex binding	1
GO:0071813	lipoprotein particle binding	1
GO:0070840	dynein complex binding	1
GO:0070566	adenylyltransferase activity	1
GO:0070530	K63-linked polyubiquitin modification-dependent protein binding	1
GO:0070403	NAD+ binding	1
GO:0070325	lipoprotein particle receptor binding	1
GO:0070064	proline-rich region binding	1
GO:0070063	RNA polymerase binding	1
GO:0070016	armadillo repeat domain binding	1
GO:0070011	peptidase activity, acting on L-amino acid peptides	1
GO:0061733	peptide-lysine-N-acetyltransferase activity	1
GO:0061578	Lys63-specific deubiquitinase activity	1
GO:0060589	nucleoside-triphosphatase regulator activity	1
GO:0060090	molecular adaptor activity	1
GO:0052689	carboxylic ester hydrolase activity	1
GO:0051879	Hsp90 protein binding	1
GO:0051861	glycolipid binding	1
GO:0051787	misfolded protein binding	1
GO:0051540	metal cluster binding	1
GO:0051539	4 iron, 4 sulfur cluster binding	1
GO:0051536	iron-sulfur cluster binding	1
GO:0051427	hormone receptor binding	1
GO:0051219	phosphoprotein binding	1
GO:0051213	dioxygenase activity	1
GO:0051117	ATPase binding	1
GO:0050998	nitric-oxide synthase binding	1
GO:0050699	WW domain binding	1
GO:0050660	flavin adenine dinucleotide binding	1
GO:0050145	nucleoside monophosphate kinase activity	1
GO:0048365	Rac GTPase binding	1
GO:0048156	tau protein binding	1
GO:0048019	receptor antagonist activity	1
GO:0047617	acyl-CoA hydrolase activity	1
GO:0046983	protein dimerization activity	1
GO:0046982	protein heterodimerization activity	1
GO:0045309	protein phosphorylated amino acid binding	1
GO:0045236	CXCR chemokine receptor binding	1
GO:0044325	ion channel binding	1
GO:0044212	transcription regulatory region DNA binding	1
GO:0043621	protein self-association	1
GO:0043565	sequence-specific DNA binding	1
GO:0043522	leucine zipper domain binding	1
GO:0043325	phosphatidylinositol-3,4-bisphosphate binding	1
GO:0043295	glutathione binding	1
GO:0043274	phospholipase binding	1
GO:0043175	RNA polymerase core enzyme binding	1
GO:0043142	single-stranded DNA-dependent ATPase activity	1
GO:0043130	ubiquitin binding	1
GO:0043024	ribosomal small subunit binding	1
GO:0042975	peroxisome proliferator activated receptor binding	1
GO:0042805	actinin binding	1
GO:0042800	histone methyltransferase activity (H3-K4 specific)	1
GO:0042578	phosphoric ester hydrolase activity	1
GO:0042393	histone binding	1
GO:0042301	phosphate ion binding	1
GO:0042054	histone methyltransferase activity	1
GO:0038024	cargo receptor activity	1
GO:0035925	mRNA 3'-UTR AU-rich region binding	1
GO:0035613	RNA stem-loop binding	1
GO:0035258	steroid hormone receptor binding	1
GO:0035257	nuclear hormone receptor binding	1
GO:0035250	UDP-galactosyltransferase activity	1
GO:0035064	methylated histone binding	1
GO:0035004	phosphatidylinositol 3-kinase activity	1
GO:0034979	NAD-dependent protein deacetylase activity	1
GO:0034452	dynactin binding	1
GO:0034212	peptide N-acetyltransferase activity	1
GO:0034185	apolipoprotein binding	1
GO:0034062	5'-3' RNA polymerase activity	1
GO:0033558	protein deacetylase activity	1
GO:0033218	amide binding	1
GO:0032794	GTPase activating protein binding	1
GO:0032182	ubiquitin-like protein binding	1
GO:0031492	nucleosomal DNA binding	1
GO:0031490	chromatin DNA binding	1
GO:0031489	myosin V binding	1
GO:0031435	mitogen-activated protein kinase kinase kinase binding	1
GO:0031418	L-ascorbic acid binding	1
GO:0030983	mismatched DNA binding	1
GO:0030957	Tat protein binding	1
GO:0030674	protein binding, bridging	1
GO:0030552	cAMP binding	1
GO:0030551	cyclic nucleotide binding	1
GO:0030544	Hsp70 protein binding	1
GO:0030507	spectrin binding	1
GO:0030291	protein serine/threonine kinase inhibitor activity	1
GO:0030276	clathrin binding	1
GO:0030275	LRR domain binding	1
GO:0030234	enzyme regulator activity	1
GO:0030228	lipoprotein particle receptor activity	1
GO:0030169	low-density lipoprotein particle binding	1
GO:0019905	syntaxin binding	1
GO:0019894	kinesin binding	1
GO:0019842	vitamin binding	1
GO:0019215	intermediate filament binding	1
GO:0019210	kinase inhibitor activity	1
GO:0019104	DNA N-glycosylase activity	1
GO:0019003	GDP binding	1
GO:0018024	histone-lysine N-methyltransferase activity	1
GO:0017136	NAD-dependent histone deacetylase activity	1
GO:0017091	AU-rich element binding	1
GO:0017056	structural constituent of nuclear pore	1
GO:0017048	Rho GTPase binding	1
GO:0017025	TBP-class protein binding	1
GO:0017022	myosin binding	1
GO:0016893	endonuclease activity, active with either ribo- or deoxyribonucleic acids and producing 5'-phosphomonoesters	1
GO:0016888	endodeoxyribonuclease activity, producing 5'-phosphomonoesters	1
GO:0016881	acid-amino acid ligase activity	1
GO:0016879	ligase activity, forming carbon-nitrogen bonds	1
GO:0016875	ligase activity, forming carbon-oxygen bonds	1
GO:0016866	intramolecular transferase activity	1
GO:0016864	intramolecular oxidoreductase activity, transposing S-S bonds	1
GO:0016863	intramolecular oxidoreductase activity, transposing C=C bonds	1
GO:0016860	intramolecular oxidoreductase activity	1
GO:0016859	cis-trans isomerase activity	1
GO:0016840	carbon-nitrogen lyase activity	1
GO:0016836	hydro-lyase activity	1
GO:0016830	carbon-carbon lyase activity	1
GO:0016799	hydrolase activity, hydrolyzing N-glycosyl compounds	1
GO:0016798	hydrolase activity, acting on glycosyl bonds	1
GO:0016796	exonuclease activity, active with either ribo- or deoxyribonucleic acids and producing 5'-phosphomonoesters	1
GO:0016791	phosphatase activity	1
GO:0016758	transferase activity, transferring hexosyl groups	1
GO:0016757	transferase activity, transferring glycosyl groups	1
GO:0016755	transferase activity, transferring amino-acyl groups	1
GO:0016747	transferase activity, transferring acyl groups other than amino-acyl groups	1
GO:0016741	transferase activity, transferring one-carbon groups	1
GO:0016702	oxidoreductase activity, acting on single donors with incorporation of molecular oxygen, incorporation of two atoms of oxygen	1
GO:0016701	oxidoreductase activity, acting on single donors with incorporation of molecular oxygen	1
GO:0016667	oxidoreductase activity, acting on a sulfur group of donors	1
GO:0016627	oxidoreductase activity, acting on the CH-CH group of donors	1
GO:0016595	glutamate binding	1
GO:0016594	glycine binding	1
GO:0016410	N-acyltransferase activity	1
GO:0016408	C-acyltransferase activity	1
GO:0016407	acetyltransferase activity	1
GO:0016289	CoA hydrolase activity	1
GO:0016279	protein-lysine N-methyltransferase activity	1
GO:0016278	lysine N-methyltransferase activity	1
GO:0016251	RNA polymerase II general transcription initiation factor activity	1
GO:0016247	channel regulator activity	1
GO:0016208	AMP binding	1
GO:0015643	toxic substance binding	1
GO:0015037	peptide disulfide oxidoreductase activity	1
GO:0015036	disulfide oxidoreductase activity	1
GO:0010485	H4 histone acetyltransferase activity	1
GO:0010181	FMN binding	1
GO:0008757	S-adenosylmethionine-dependent methyltransferase activity	1
GO:0008417	fucosyltransferase activity	1
GO:0008378	galactosyltransferase activity	1
GO:0008375	acetylglucosaminyltransferase activity	1
GO:0008373	sialyltransferase activity	1
GO:0008301	DNA binding, bending	1
GO:0008276	protein methyltransferase activity	1
GO:0008242	omega peptidase activity	1
GO:0008238	exopeptidase activity	1
GO:0008237	metallopeptidase activity	1
GO:0008233	peptidase activity	1
GO:0008194	UDP-glycosyltransferase activity	1
GO:0008186	RNA-dependent ATPase activity	1
GO:0008170	N-methyltransferase activity	1
GO:0008168	methyltransferase activity	1
GO:0008157	protein phosphatase 1 binding	1
GO:0008081	phosphoric diester hydrolase activity	1
GO:0008080	N-acetyltransferase activity	1
GO:0008022	protein C-terminus binding	1
GO:0005547	phosphatidylinositol-3,4,5-trisphosphate binding	1
GO:0005546	phosphatidylinositol-4,5-bisphosphate binding	1
GO:0005539	glycosaminoglycan binding	1
GO:0005536	glucose binding	1
GO:0005516	calmodulin binding	1
GO:0005506	iron ion binding	1
GO:0005178	integrin binding	1
GO:0005159	insulin-like growth factor receptor binding	1
GO:0005088	Ras guanyl-nucleotide exchange factor activity	1
GO:0005085	guanyl-nucleotide exchange factor activity	1
GO:0005041	low-density lipoprotein particle receptor activity	1
GO:0004860	protein kinase inhibitor activity	1
GO:0004812	aminoacyl-tRNA ligase activity	1
GO:0004713	protein tyrosine kinase activity	1
GO:0004709	MAP kinase kinase kinase activity	1
GO:0004708	MAP kinase kinase activity	1
GO:0004551	nucleotide diphosphatase activity	1
GO:0004540	ribonuclease activity	1
GO:0004536	deoxyribonuclease activity	1
GO:0004527	exonuclease activity	1
GO:0004521	endoribonuclease activity	1
GO:0004520	endodeoxyribonuclease activity	1
GO:0004519	endonuclease activity	1
GO:0004518	nuclease activity	1
GO:0004407	histone deacetylase activity	1
GO:0004402	histone acetyltransferase activity	1
GO:0004177	aminopeptidase activity	1
GO:0004004	ATP-dependent RNA helicase activity	1
GO:0004003	ATP-dependent DNA helicase activity	1
GO:0003995	acyl-CoA dehydrogenase activity	1
GO:0003906	DNA-(apurinic or apyrimidinic site) endonuclease activity	1
GO:0003899	DNA-directed 5'-3' RNA polymerase activity	1
GO:0003756	protein disulfide isomerase activity	1
GO:0003755	peptidyl-prolyl cis-trans isomerase activity	1
GO:0003735	structural constituent of ribosome	1
GO:0003730	mRNA 3'-UTR binding	1
GO:0003729	mRNA binding	1
GO:0003727	single-stranded RNA binding	1
GO:0003724	RNA helicase activity	1
GO:0003684	damaged DNA binding	1
GO:0002039	p53 binding	1
GO:0001846	opsonin binding	1
GO:0001618	virus receptor activity	1
GO:0001540	amyloid-beta binding	1
GO:0001227	DNA-binding transcription repressor activity, RNA polymerase II-specific	1
GO:0001222	transcription corepressor binding	1
GO:0001103	RNA polymerase II repressing transcription factor binding	1
GO:0001085	RNA polymerase II transcription factor binding	1
GO:0001067	regulatory region nucleic acid binding	1
GO:0001047	core promoter binding	1
GO:0001046	core promoter sequence-specific DNA binding	1
GO:0000993	RNA polymerase II complex binding	1
GO:0000979	RNA polymerase II core promoter sequence-specific DNA binding	1
GO:0000400	four-way junction DNA binding	1
GO:0000287	magnesium ion binding	1
GO:0000217	DNA secondary structure binding	1
GO:0000149	SNARE binding	1
GO:0000062	fatty-acyl-CoA binding	1
GO:0000049	tRNA binding	1

## Sheet: HallMarks
GSEA term	GSEA description	Number of RCSs
HALLMARK_PI3K_AKT_MTOR_SIGNALING	HALLMARK_PI3K_AKT_MTOR_SIGNALING	3
HALLMARK_MTORC1_SIGNALING	HALLMARK_MTORC1_SIGNALING	3
HALLMARK_GLYCOLYSIS	HALLMARK_GLYCOLYSIS	3
HALLMARK_SPERMATOGENESIS	HALLMARK_SPERMATOGENESIS	2
HALLMARK_MYC_TARGETS_V1	HALLMARK_MYC_TARGETS_V1	2
HALLMARK_MITOTIC_SPINDLE	HALLMARK_MITOTIC_SPINDLE	2
HALLMARK_HYPOXIA	HALLMARK_HYPOXIA	2
HALLMARK_G2M_CHECKPOINT	HALLMARK_G2M_CHECKPOINT	2
HALLMARK_E2F_TARGETS	HALLMARK_E2F_TARGETS	2
HALLMARK_APICAL_JUNCTION	HALLMARK_APICAL_JUNCTION	2
HALLMARK_XENOBIOTIC_METABOLISM	HALLMARK_XENOBIOTIC_METABOLISM	1
HALLMARK_UNFOLDED_PROTEIN_RESPONSE	HALLMARK_UNFOLDED_PROTEIN_RESPONSE	1
HALLMARK_TNFA_SIGNALING_VIA_NFKB	HALLMARK_TNFA_SIGNALING_VIA_NFKB	1
HALLMARK_REACTIVE_OXIGEN_SPECIES_PATHWAY	HALLMARK_REACTIVE_OXIGEN_SPECIES_PATHWAY	1
HALLMARK_PROTEIN_SECRETION	HALLMARK_PROTEIN_SECRETION	1
HALLMARK_HEDGEHOG_SIGNALING	HALLMARK_HEDGEHOG_SIGNALING	1
HALLMARK_DNA_REPAIR	HALLMARK_DNA_REPAIR	1
HALLMARK_ALLOGRAFT_REJECTION	HALLMARK_ALLOGRAFT_REJECTION	1
HALLMARK_ADIPOGENESIS	HALLMARK_ADIPOGENESIS	1
