# Supplementary material for: Proteomics-Based Evidence for a Pro-Oncogenic Role of ESRP1 in Human Colorectal Cancer Cells
Source: Int J Mol Sci. 2020 Jan 16;21(2):575. doi: 10.3390/ijms21020575 (PMC7014300; doi:10.3390/ijms21020575)
Supplement: Supplementary file 1 [file ijms-21-00575-s001.zip › Supplementary Table 2.xlsx]

## Sheet: ESRP1_correlations
ESRP1	Proteins	Correlation Coefficient	pValue
ESRP1	ACTG1	-0.299743	0.0031672
ESRP1	ACTB	-0.294066	0.00382188
ESRP1	FAM49A	-0.269023	0.00838433
ESRP1	DNAH8	-0.170264	0.0990191
ESRP1	P4HB	-0.162142	0.11645
ESRP1	TBC1D1	-0.157336	0.127829
ESRP1	MYO1G	-0.108833	0.293788
ESRP1	PGK1	-0.0875457	0.398884
ESRP1	KANSL1	-0.0444082	0.669148
ESRP1	TPI1	-0.00457083	0.964935
ESRP1	CWC22	0.102401	0.323416
ESRP1	KIF16B	0.161742	0.117367
ESRP1	GCC2	0.18549	0.0719151
ESRP1	CEP290	0.238886	0.0197316
ESRP1	LRPAP1	0.277	0.00657749
ESRP1	ECHS1	0.292757	0.00398901
ESRP1	CCAR2	0.298714	0.00327783
ESRP1	GGCT	0.351716	0.000473902
ESRP1	HSP90AA1	0.378168	0.000157803
ESRP1	MRPS7	0.462254	2.40762e-06
ESRP1	SF3A1	0.469857	1.55683e-06
ESRP1	DARS	0.514432	9.67279e-08
